# Supplementary material for: Comparative transcriptomics of albino and warningly‐coloured caterpillars
Source: Ecol Evol. 2021 May 2;11(12):7507–17. doi: 10.1002/ece3.7581 (PMC8216890; doi:10.1002/ece3.7581)
Supplement: Supplementary file 6 — TableS1 [file ECE3-11-7507-s006.xlsx]

## Sheet: Supp Table S1
Supplementary table S1. Target transcripts and controls used for qPCR validation of RNA-seq data.
Transcript ID	GeneBank Accession No.	qPCR code	logFC	P-value	Up-Reg/Found in	Length	Sequence	Primer-F	Primer-R	Description	e-Value	sim mean	#GO	GO IDs	GO Names
TRINITY_DN39094_c0_g1_i1	XP_013186221	AlColCut-F1/R1	-7.86137	7.41252e-13	Al	409	GGCAATTATTCATATAAATCATTTATTTACAAGTAAAATGTTTTTAAAGATATATCACGTTTATTTCATATTATACATATACGAGAACATAATACTATTCAGTTTTACCTAATCATACAACATAGGTATAAAGTTTATTTCGATGAGTTCATTTGTCGTTGAGCTTTTTACTTTTGGCCGTACTTTCTGGCGATGTAGTCGAGGGCACGAGCGATTTGAGCTGGCACTGGAGGGGAAGTGGGGATAGCATCTCCAGTAGGTTGATATCCATTCTCATCAGCGACATAGGCGATGGAGATGGGCACGCCTTCGGGAGAAGTCCAAGAGAAAGAACCCTGGGCGACGACTGGAACTACAGGGGGGTTACCACCAAAGTTACGCGGTACGCCCTGTTCCTGG…	GAGGTGTGGGGATAGCATCA	TACTCCTCGTGACTTCGGTG	larval cuticle LCP-22-like	6.25319E-34	89.0	1	F:GO:0042302	F:structural constituent of cuticle
TRINITY_DN31322_c1_g1_i1	XP_014369622	AlColCut-F2/R2	-2.72697	0.000313309	Al	578	CATTGTTTTAAACTTATTATGTATTTAACTTATTAAGTCTTAACATACAACTATGGTATCATATCACTATAGAGGCTTAATTTCTCGATTTGAGCGCGGGCGCGGCCTCTTCTGAGTCTTTGTACCAGTCCTCGCATCCGCGCACATTCTCGGGCGCATCACACCTCTGTGTCTCCTCATTGTAGACCTCTCCGACCATGCAACCAAGGTCACGGGGCTCGGCGCCGTTTAGGCATACGTAGAACCGTTGGCAGTCAGTAGGGTGGGCAAACTTAGGGTGGGCGACAATCTGGCCTTGTTGATTTACTTGCTGTTCCTTGGGGCATTCGAAACCATCCTTGGTTTTTTTATCCTGGGCTTGGCATCCCTGTCTGCCTACAGTGTCGGGCCACACGCAAG…	TTTTGGCCGTACTTTCTGGC	ATCGCCTATGTCGCTGATGA	peritrophin-1-like isoform X1	5.18235E-99	87.33	3	F:GO:0008061; P:GO:0006030; C:GO:0005576	F:chitin binding; P:chitin metabolic process; C:extracellular region
TRINITY_DN26928_c0_g1_i1	NP_001166714	AlColCut2-F1/R1	-10.4315	3.86634e-19	Al	589	CTGTCATATACATTTAATCATGGTGACTTTTACTAGATTAAAATTGATGAATCATCATAATTAAGCCGTTATGCTGTGTGTATGAAAATGGTTTAGTTGTTCCACGTTATCGATTGATTTACTTCTTCTTCTGCAGTTTAGCCACGTAGTCAATAGCCTTAGCAATAAGAGCAGGGATTGGTGGAGGTGTGGGGATAGCATCACCAGATGGCCGATATCCATTTTCATCAGCTTCGTAGGAGATGGCAACTGACTTGCCGTCAGGGGAATTCCAAGCAAAAGCACCCTGAATTACAACGGGAATGATAGGGGGGTTGCCACCGAAGTCACGAGGAGTACCTTGAGCTTGAGCGGAAATGCCATTGTTTGTTTCTACTACGTAGGCGAAGCTGCCATCAG…	GCCGTTATGCTGTGTGTATGA	TTGCCATCTCCTACGAAGCT	cuticular protein RR-1 motif 39 precursor [Bombyx mori]. Structural constituent of cuticle	8.17662E-39	80.67	1	F:GO:0042302; P:GO:0042302	F:structural constituent of cuticle
TRINITY_DN35701_c0_g1_i1		AlColUpReg1	6.04893	7.68032e-09	Col	241	TCTTCAACAAGTGCTTTGTTTAAACTCGTATCATATTCTTCTACTTCGTTATCCACTATCCCATCAGCTAATGATCCGTCACCATCATAAGCATTGAGTGATATCACCGATGCCTTGACAACATATAGAGTTGCAATAAAGAATATAATTTTTGTACACATCTTTGCTTCGAACCTGCTAATTGCTTTGCAGTAATTGAAATGCATATATTGAAGCGCAAGTTCAACCTTTTTATACATAA	GATCCGTCACCATCATAAGCA	AGGTTGAACTTGCGCTTCAA	NA	NA	NA	NA	NA	NA
TRINITY_DN14647_c0_g1_i1		AlColUpReg5	3.96497	4.67626e-06	Col	834	GTTGTATTTTCTATTTCACCATATTTTGAAACTAATATATTTAATTTTTCAAAACATTGAATGGAGAACAAGTATTTGAAATGATTACAATTATCACTGTACTTTAAAAGCAAAATAAATGATTAACAATTTTAGAAAATAAAGGAAATAAACTGAGGAATATGTGTATACAATAATTATAAATAGATGCGATACTGGACTTATGCTAATAAGGGCAAAGGGCACTTTTCACGAGTCATACACTTTCCACTACGTCTGTCCCTGACAGTGGGAGGGTCGCAGTAGCACTCAGAATAGTCGCATTTTTTTACATTCTCCGGCACAGGATATGGATTTCTACAAGTCGCTTCTGGCGTTATAGGGCCGCAACCCGGTGTATAATTATAAGTTCCTTCTTCA…	ATGCTAATAAGGGCAAAGGGC	GGAAAGTGTGTGGCTCTCGA	NA	NA	NA	NA	NA	NA
TRINITY_DN36695_c1_g1_i3		AlColUpReg6	5.02825	0.000168939	Col	568	CGCTGGCCAGACGGTTGTCCTCGTCCTTTATCGGCTTCACGACACCCATGGGATGAATAGGGGCGGTGACACTCCGTATTCTTAATCTGTCACAACACGGATTATTATATTACGGTTATACTGTTTTAAAAGTTTAATTATTTGAGTAGATATTTATTAAATGTCATTAGAGATTTACACACATCATTTAAGTTCTCGTTGTTTATACATTTTGTTGACCAACGCCTTTCGCCGTCTATGCTTTCCTTTTTTTCATAGTGTATTCATTTTTATCTGCCGACACATCTATTTCAGCTACTTTGACACTTGGCTTTTGCGGTTCATTTTCTGAGTCAAGCTTCAGCTCTGTCACCTGGGAATCATCTATTGGGATTGGGGTAACATAAGTAATTTCTACTT…	GTTGACCAACGCCTTTCGC	ATGATTCCCAGGTGACAGAGC	NA	NA	NA	NA	NA	NA
Transcript ID	GeneBank Accession No.	qPCR code	Overall Stability value	Inter-Group stability value	Intra-Group stability value	Length	Sequence	Primer-F	Primer-R	Description	e-Value	sim mean	#GO	GO IDs	GO Names
TRINITY_DN29483_c0_g2_i1*	XP_021183296	AlColControl3	1.63624	-0.415729	16.1287	1061	GGCAACCATTGATTAATAGGTAAACGAGACAAAATTTTGAACTACAATAATAGTAATAAGAATCTATCAACCACCAATTGACTAAAATACTATTTTAGTTAGAGGATGGCAGCAAGTTAATTTTCCTTAGTGGGTAAATTACACCTATATCAATATGATGATGATGTAAAAGTATTTCTTAGCTTTTGTATAAATATAGTAGGTAGCCTAGCTTATTATAGACATACATAGGACAGTGTTGAGTAAGACATTATAAAAATATATAATTATGTTTCCTACAAATCGATCTTAGGTCTATACTGCAGTCGGAGCGGCGGGTCGCGGAACCGCCAACGCGTTACGTACACGAACTTTAACGTGTGATCTTTGCCTAGTAATTCATCGTTACAAAGTATATCA…	CGCAGTGACGTTGATATGCA	CAACCTGCCATGTCCCAAAG	polycomb group RING finger protein 3 [Helicoverpa armigera]	6.E-156	98.0	1	F:GO:0005515; P:GO:0006355	F:Protein binding;P:regulation of transcription
GAPDH*	Lu Y., Yuan M., Gao X., Kang T., Zhan S., Wan H. & Li J. (2013) Identification and validation of reference genes for gene expression analysis using quantitative PCR in Spodoptera litura (Lepidoptera: Noctuidae). PLoS ONE 8, e68059							GGGTATTCTTGACTACAC	CTGGATGTACTTGATGAG
*Housekeeping gene used as control

## Sheet: Supp Table S2
Supplementary table S2. Description: Melanin candidate gene transcript from this study and ortholog gene from NCBI
Gene	GeneBank Accession No.	Homolog Transcript ID	Transcript Sequence
aaNAT	KP657626.1	TRINITY_DN32379_c2_g2_i1	GTCCCCTAGTATCGTATCATTTTCGTAGATTAACTGCCGCTTCAGCTTTGCATTCTTAAAGTTCTTTGATATAGACCCTAGCCTCAACGTGTGGCTCTTCAGGCTGTGGTGCGAAGTCCAAGTCGGAGTACCTCACTGAGAAGATCTTCTTGTAATTTAGCCGTTCGGCCACCGCAACAGAAAATGCTGATGTGGTGTCCATTCTCGTAGCGCCTGCACCGTTTGATTTGGCTAGACGTTCAGATTCCGCGCATAGTGCCTTCACGAGGCCGCGTCCTCTCCACTCGCTGTGTGTTGCAGCGATTCTCAGTTCCAGCACAGTGTTGCAGTCTTTTGGTAATTTCTCCCACATTTTAGCCTCACGGTCAAGGTAGCCTAGCACTCGGAGGATTTGCCTAA…
yellow	AB525739.1	TRINITY_DN24353_c1_g1_i1	CTTGTACGGAAGGTCTTGTTTCCAACATCCAATTGCATTTTGATCGATTAAATTAAAGAATTCAATGCCCGTAAGTTCATCCATTACTTTAGATGTGGTGTGACCATTATTACCGCGCACACCTACTATCTTAAAGTCCTGATAAGAACCAGTCACCTTTGATTCGTCTCGTAATATGCGAGTCGAAACAGCAAATTGAGTGTGGCTTGTTAGAGGACTAAAATAAAGGGTCCTATATCCGTCGGGTCCCACTGGCGATGCTGTAATACCGAAAATACCTTCAGCGCTCCATTGGAAATTCAGACCTGCGATGTTGAAGTCCCCAACGAGAGGATCGGGCATGAAGTAGCCATGACTAAATCTCCAGGATCGATCTTGCTCCCATGAGTAGGCAATGAG…
tan	KP657627.1	TRINITY_DN36272_c0_g1_i2	CGAACGAATAAAACATTTATTTAATTCATTACAGCCTAGAACCACAAACACGACGATTACTAGCATTGATTATTATCATTTAATGATGGTTTGTAGTAAAACAATATACTCCAATCAATGTTACACTATACATGTTATGTGAATTCCCGCACAGAAAGGACTCCGTTACAAAACTGATTAAGATCACGGTGTGTTTATACACTATATGGAGTGTTATTTACACAAATTTGATTGATGTTTTATTTCATTCTTCATACTGCCTCTTTGCAATGCAAAATTGACAAAATGTCTTAATGCCTTAGTGGGCTTGAAATAACTCAATAAGGTAGGTTCTCCTAGGTTTAAAACAAATTATTTCGCCTGCAATAAACGTAACAGCTCAAAGAACAGTCTAAAATG…
ebony	AB439000.1	TRINITY_DN37557_c4_g5_i1	CTCCCTCTTACAATGTGATGGTGAGATTGATCGAACTGTACAGCATCGAATCAATACGGGATGGATGAAGTGGCGGCAGGTAACGGGAACAACTTGTGACCCCAGTTTCCCCTTAACACTGAAGGGACAAATTTATAAAACTATTATCAGACCTGCCGTCCTGTATGGTTCTGAAAGTTGGCCCATTAAGAGAACGGATGAGAGACGCCTGAACGTAGCCGAAATGCGAATGCTGAGATGGATGTGTGGTGTGACTCTGATGGACAAGGTTAGGAATGAGTATATACGAGGGAGTCTGAAAGTAGCGCCACTGGATGAAAAGTTAAGAAGTAATAGGTTATCTTGGTATGGACATGTCATGCGGAGGGATGAGGAAAATGTGGCGAAGAAAGTTTTAGG…
laccase2	NM_001109925.1	TRINITY_DN28256_c1_g1_i1	CGCAGATTTAATTAATTGTTTTAATCACTTAATATTTGAAACAACATTATTTTAATCGAGTTTATTTTTTAAGTTTATTGTTCATAATAATGTTACATACAATATCAAAGACTTAAGTGTTTATATTTCAGTTACATTGGCTACTGCATTTATTACAGAATATTAAACAGCATGTCAAACATTTTGGAACTGCAATGGCATGAAGTCAGATAAATATTACATATAACATTCGTAGATAGTAAAAAAATCAAGTAAGTACATATCCCGATTGCAAGCTTGCAAAATACTGATCTAAAAAAATTAATGCTTATATAAAATATAAATTTTTAGACTACGACAAAGTATTTTTAACAAATAACCATAAACAGAGTAACACTGCAACACTGGAAGTAGCGGAAG…
Ddc	GU953217.1	TRINITY_DN22869_c0_g1_i1	AGATAAATAAATAAAGATGGCTTTAATTTAAACAATGTATAATTTATTTACAGCTGATTAAATCAACCCGCAACAATAAATCATATCGTTTCTACATCCCGAGGGTAAGGAACTTATTCAATGAGAACTTATCAATATGAGTCACATATGTTCGTGATACTTTCAACAGATAAAAATATAAAAAATATATATTTAGGTTTATCTATAGCTTTGCTTCGAATATTGCAAGGACCACTTTCTAATGATTTTATTGTCACATACGGCATTTAAATACAAATAAATATTTTATAATTTACTTAATTTCCTAAATAGCATCCTGCATTATTTTGTGCTTTCATATACATTACATTTTTGTCAAAGTACTTTCAACATTTAATTTTAAAGAATACATCTTTACGT…
TH	GQ415559.1	TRINITY_DN33765_c0_g1_i1	TTTTTTTTTTTCCACGCAAACGCATTTATTTTATGATTCATTTTTATGTCTTTTTGGTGCTCCATTTTTATTTGTGTTTCATTAAATTATAAATTAATACTAATAATAGTGAAGGGCTTGGGAATCTGTACGGCTTCTGTAAATGGGCAATCAGAGTTCCGTAGTTTCCGAGCCCTGGGCAATGAGCTGGCATAATAAATAATACAATAAGGTACAAAAAAGGAAGTACCATCGGATGGTTTTCACGTTTTCGCACTCGTTCACACAAACGCTCCACACACGCCAACAACAACCTTACATCTATTATATCACTAGCTATACAGAATGCGGCTAAGCCGCGTGCATTGAATCATCGATGTTTACTACGGGTTAAGTGATCACTCGAAATGCGAGTCCTTG…
PTS	XP_021192436	TRINITY_DN19160_c0_g1_i1	CAGAGTTATGTAAAATGTATAATTCAGTTCTGTTAACAAGTGTTTACAACAATTCACGAATAAAGCACATATAAAAAACATACAATATATTGCATAATATTTTTAATAACAACTAGTCAGAATCTGAAGAGACATTATGTTGATTGTTGGGGTGAAGAGAGCTGTTGTCAAGCTTTTTCCTAGGGTAGGTGGATCCTCCACGGTATACTACATGGTTCTTCTCAGTCTCTAGTATTTTAACTTCATGGAGCAGTTGTGGTTTCTCCATTACTTTTTGTAATTGGTCCCAAATAAATATTGCTAGATTCTCTGTAGTGCTTACCGCTGTTTTAAAATATGGGACATCATGATCTAAGTTCTTGTGGTCCAAGGGATCCATAATTGCAATCTGCATGTATT…

## Sheet: Supp Table S3 
Supplementary table S3. Functional annotation of differentially expressed genes (Log2FC >=2, P <0 0.5 after correction for multiple testing) in albino and coloured wood tiger moth (Arctia plantaginis) caterpillars. Asterisk indicate isoform
Analyses results for each transcript are given in a single row using semicolon ';' as field delimiter.
Transcript_ID	Description	Length	State	e-Value	sim mean	#GO	GO IDs	GO Names	Enzyme Codes	InterPro IDs	Enzyme Names	InterPro GO IDs	InterPro GO Names
TRINITY_DN11542_c0_g2_i1	ATP-binding cassette sub-family G member 4-like	634	Downregulated	1.32459E-5	68.0					CYTOPLASMIC_DOMAIN (PHOBIUS); TRANSMEMBRANE (PHOBIUS); NON_CYTOPLASMIC_DOMAIN (PHOBIUS); TMhelix (TMHMM)		no GO terms	no GO terms
TRINITY_DN12361_c0_g1_i1*	NADH dehydrogenase subunit 4 (mitochondrion)	740	Downregulated	1.90045E-60	88.2	5	C:GO:0031966; P:GO:0006120; C:GO:0016021; F:GO:0008137; C:GO:0070469	C:mitochondrial membrane; P:mitochondrial electron transport, NADH to ubiquinone; C:integral component of membrane; F:NADH dehydrogenase (ubiquinone) activity; C:respiratory chain	EC:1.6.99.5; EC:1.6.99.3; EC:1.6.5.3	no IPS match	Acting on NADH or NADPH; NADH dehydrogenase; NADH:ubiquinone reductase (H(+)-translocating)	no IPS match	no IPS match
TRINITY_DN12361_c0_g2_i1	NADH dehydrogenase subunit 4 (mitochondrion)	1168	Downregulated	5.12431E-100	91.2	5	C:GO:0031966; P:GO:0006120; C:GO:0016021; F:GO:0008137; C:GO:0070469	C:mitochondrial membrane; P:mitochondrial electron transport, NADH to ubiquinone; C:integral component of membrane; F:NADH dehydrogenase (ubiquinone) activity; C:respiratory chain	EC:1.6.99.5; EC:1.6.99.3; EC:1.6.5.3	TRANSMEMBRANE (PHOBIUS); NON_CYTOPLASMIC_DOMAIN (PHOBIUS); CYTOPLASMIC_DOMAIN (PHOBIUS); TMhelix (TMHMM)	Acting on NADH or NADPH; NADH dehydrogenase; NADH:ubiquinone reductase (H(+)-translocating)	no GO terms	no GO terms
TRINITY_DN13491_c0_g1_i1	cuticular RR-1 motif 40 precursor	760	Downregulated	3.32744E-71	65.8	1	F:GO:0042302	F:structural constituent of cuticle		IPR000618 (PRINTS); IPR000618 (PFAM); PTHR10380 (PANTHER); PTHR10380:SF164 (PANTHER); IPR031311 (PROSITE_PATTERNS); SIGNAL_PEPTIDE (PHOBIUS); SIGNAL_PEPTIDE_H_REGION (PHOBIUS); NON_CYTOPLASMIC_DOMAIN (PHOBIUS); SIGNAL_PEPTIDE_N_REGION (PHOBIUS); SIGNAL_PEPTIDE_C_REGION (PHOBIUS); IPR000618 (PROSITE_PROFILES); SignalP-noTM (SIGNALP_EUK)		F:GO:0042302	F:structural constituent of cuticle
TRINITY_DN14382_c0_g2_i1	---NA---	783	Downregulated							no IPS match		no IPS match	no IPS match
TRINITY_DN15771_c0_g1_i1	probable serine threonine- kinase nek3 isoform X1	573	Downregulated	1.30658E-10	92.0					no IPS match		no IPS match	no IPS match
TRINITY_DN16061_c0_g1_i1	---NA---	826	Downregulated							no IPS match		no IPS match	no IPS match
TRINITY_DN17485_c0_g1_i1	cuticle 3	613	Downregulated	2.18928E-17	80.6	1	F:GO:0042302	F:structural constituent of cuticle		mobidb-lite (MOBIDB_LITE); PTHR10380:SF170 (PANTHER); PTHR10380 (PANTHER)		no GO terms	no GO terms
TRINITY_DN18387_c0_g1_i1	---NA---	765	Downregulated							SIGNAL_PEPTIDE_H_REGION (PHOBIUS); SIGNAL_PEPTIDE_C_REGION (PHOBIUS); SIGNAL_PEPTIDE_N_REGION (PHOBIUS); NON_CYTOPLASMIC_DOMAIN (PHOBIUS); SIGNAL_PEPTIDE (PHOBIUS)		no GO terms	no GO terms
TRINITY_DN18392_c0_g1_i1	uncharacterized protein LOC101746000 isoform X2	575	Upregulated	4.75083E-42	85.6					IPR008580 (SMART); IPR008580 (PFAM); PTHR12378:SF23 (PANTHER); IPR008580 (PANTHER)		no GO terms	no GO terms
TRINITY_DN18890_c0_g1_i1	chemosensory precursor	717	Downregulated	2.36795E-28	67.0					IPR005055 (PFAM); IPR005055 (G3DSA:1.10.2080.GENE3D); IPR005055 (PANTHER); SIGNAL_PEPTIDE_N_REGION (PHOBIUS); SIGNAL_PEPTIDE_H_REGION (PHOBIUS); SIGNAL_PEPTIDE_C_REGION (PHOBIUS); NON_CYTOPLASMIC_DOMAIN (PHOBIUS); SIGNAL_PEPTIDE (PHOBIUS); SignalP-TM (SIGNALP_GRAM_POSITIVE); SignalP-noTM (SIGNALP_EUK); IPR005055 (SUPERFAMILY)		no GO terms	no GO terms
TRINITY_DN19236_c0_g2_i1	Histone-lysine N-methyltransferase MLL5	718	Upregulated	7.62939E-109	90.2					mobidb-lite (MOBIDB_LITE)		no GO terms	no GO terms
TRINITY_DN19237_c0_g1_i1	SSK_BOMMO ame: Full= snakeskin	1302	Upregulated	8.11451E-101	98.8					PTHR36692 (PANTHER); PTHR36692:SF6 (PANTHER); TRANSMEMBRANE (PHOBIUS); CYTOPLASMIC_DOMAIN (PHOBIUS); CYTOPLASMIC_DOMAIN (PHOBIUS); TRANSMEMBRANE (PHOBIUS); NON_CYTOPLASMIC_DOMAIN (PHOBIUS); TRANSMEMBRANE (PHOBIUS); TRANSMEMBRANE (PHOBIUS); NON_CYTOPLASMIC_DOMAIN (PHOBIUS); CYTOPLASMIC_DOMAIN (PHOBIUS); TMhelix (TMHMM); TMhelix (TMHMM); TMhelix (TMHMM); TMhelix (TMHMM)		no GO terms	no GO terms
TRINITY_DN19245_c0_g1_i1	group 3 chitinase	935	Downregulated	0.0	96.2	5	F:GO:0004568; P:GO:0005975; F:GO:0008061; P:GO:0006032; C:GO:0005576	F:chitinase activity; P:carbohydrate metabolic process; F:chitin binding; P:chitin catabolic process; C:extracellular region	EC:3.2.1.14	IPR002557 (SMART); IPR001223 (PFAM); IPR002557 (G3DSA:2.170.140.GENE3D); G3DSA:3.20.20.80 (GENE3D); IPR029070 (G3DSA:3.10.50.GENE3D); IPR002557 (PFAM); PTHR11177:SF294 (PANTHER); PTHR11177 (PANTHER); IPR002557 (PROSITE_PROFILES); IPR029070 (SUPERFAMILY); IPR002557 (SUPERFAMILY); IPR017853 (SUPERFAMILY)	Chitinase	P:GO:0005975; F:GO:0008061; P:GO:0006030; C:GO:0005576	P:carbohydrate metabolic process; F:chitin binding; P:chitin metabolic process; C:extracellular region
TRINITY_DN19837_c0_g1_i1	uncharacterized protein LOC110375186	616	Downregulated	7.52966E-43	91.8					SIGNAL_PEPTIDE (PHOBIUS); SIGNAL_PEPTIDE_H_REGION (PHOBIUS); NON_CYTOPLASMIC_DOMAIN (PHOBIUS); SIGNAL_PEPTIDE_N_REGION (PHOBIUS); SIGNAL_PEPTIDE_C_REGION (PHOBIUS); SignalP-TM (SIGNALP_EUK)		no GO terms	no GO terms
TRINITY_DN20017_c0_g2_i1	---NA---	766	Downregulated							no IPS match		no IPS match	no IPS match
TRINITY_DN20351_c0_g1_i1	---NA---	513	Downregulated							SIGNAL_PEPTIDE_N_REGION (PHOBIUS); SIGNAL_PEPTIDE_C_REGION (PHOBIUS); SIGNAL_PEPTIDE (PHOBIUS); NON_CYTOPLASMIC_DOMAIN (PHOBIUS); SIGNAL_PEPTIDE_H_REGION (PHOBIUS)		no GO terms	no GO terms
TRINITY_DN20735_c0_g1_i1	pupal cuticle -like	623	Downregulated	3.03942E-31	82.2					mobidb-lite (MOBIDB_LITE)		no GO terms	no GO terms
TRINITY_DN21013_c0_g1_i1	---NA---	508	Downregulated							no IPS match		no IPS match	no IPS match
TRINITY_DN21255_c0_g1_i1	A Chain Chemosensory In Complex With Bromo-Dodecanol	576	Downregulated	2.58795E-60	91.0					IPR005055 (G3DSA:1.10.2080.GENE3D); IPR005055 (PFAM); IPR005055 (PANTHER); PTHR11257:SF10 (PANTHER); SIGNAL_PEPTIDE (PHOBIUS); SIGNAL_PEPTIDE_H_REGION (PHOBIUS); NON_CYTOPLASMIC_DOMAIN (PHOBIUS); SIGNAL_PEPTIDE_N_REGION (PHOBIUS); SIGNAL_PEPTIDE_C_REGION (PHOBIUS); SignalP-noTM (SIGNALP_EUK); IPR005055 (SUPERFAMILY)		no GO terms	no GO terms
TRINITY_DN21260_c0_g1_i1	---NA---	858	Downregulated							no IPS match		no IPS match	no IPS match
TRINITY_DN21322_c0_g1_i1	pupal cuticle -like	1080	Downregulated	3.69589E-34	86.6	1	F:GO:0042302	F:structural constituent of cuticle		mobidb-lite (MOBIDB_LITE); mobidb-lite (MOBIDB_LITE); SIGNAL_PEPTIDE (PHOBIUS); SIGNAL_PEPTIDE_H_REGION (PHOBIUS); SIGNAL_PEPTIDE_C_REGION (PHOBIUS); NON_CYTOPLASMIC_DOMAIN (PHOBIUS); SIGNAL_PEPTIDE_N_REGION (PHOBIUS); SignalP-noTM (SIGNALP_EUK); SignalP-noTM (SIGNALP_GRAM_NEGATIVE); SignalP-TM (SIGNALP_GRAM_POSITIVE)		no GO terms	no GO terms
TRINITY_DN21422_c0_g1_i1	larval cuticle 1-like	655	Downregulated	8.03517E-36	78.2	1	F:GO:0042302	F:structural constituent of cuticle		IPR000618 (PRINTS); IPR000618 (PFAM); PTHR10380:SF171 (PANTHER); PTHR10380 (PANTHER); IPR031311 (PROSITE_PATTERNS); SIGNAL_PEPTIDE_N_REGION (PHOBIUS); NON_CYTOPLASMIC_DOMAIN (PHOBIUS); SIGNAL_PEPTIDE (PHOBIUS); SIGNAL_PEPTIDE_H_REGION (PHOBIUS); SIGNAL_PEPTIDE_C_REGION (PHOBIUS); IPR000618 (PROSITE_PROFILES); SignalP-noTM (SIGNALP_GRAM_NEGATIVE); SignalP-noTM (SIGNALP_EUK); SignalP-TM (SIGNALP_GR…		F:GO:0042302	F:structural constituent of cuticle
TRINITY_DN21568_c0_g1_i1	---NA---	921	Downregulated							TMhelix (TMHMM)		no GO terms	no GO terms
TRINITY_DN21648_c0_g1_i1	---NA---	734	Downregulated							NON_CYTOPLASMIC_DOMAIN (PHOBIUS); SIGNAL_PEPTIDE_C_REGION (PHOBIUS); SIGNAL_PEPTIDE_H_REGION (PHOBIUS); TRANSMEMBRANE (PHOBIUS); CYTOPLASMIC_DOMAIN (PHOBIUS); SIGNAL_PEPTIDE (PHOBIUS); SIGNAL_PEPTIDE_N_REGION (PHOBIUS); TMhelix (TMHMM)		no GO terms	no GO terms
TRINITY_DN21652_c0_g1_i1	larval cuticle 1-like	580	Downregulated	3.74227E-23	71.4	1	F:GO:0042302	F:structural constituent of cuticle		IPR000618 (PRINTS); IPR000618 (PFAM); mobidb-lite (MOBIDB_LITE); PTHR10380:SF166 (PANTHER); PTHR10380 (PANTHER); IPR031311 (PROSITE_PATTERNS); SIGNAL_PEPTIDE_C_REGION (PHOBIUS); SIGNAL_PEPTIDE (PHOBIUS); SIGNAL_PEPTIDE_H_REGION (PHOBIUS); NON_CYTOPLASMIC_DOMAIN (PHOBIUS); SIGNAL_PEPTIDE_N_REGION (PHOBIUS); IPR000618 (PROSITE_PROFILES); SignalP-noTM (SIGNALP_GRAM_NEGATIVE); SignalP-noTM (SIGNALP_E…		F:GO:0042302	F:structural constituent of cuticle
TRINITY_DN21903_c0_g1_i1	uncharacterized protein LOC110380155	553	Downregulated	1.32359E-16	74.0					mobidb-lite (MOBIDB_LITE)		no GO terms	no GO terms
TRINITY_DN22045_c0_g1_i1	---NA---	590	Downregulated							SignalP-noTM (SIGNALP_EUK)		no GO terms	no GO terms
TRINITY_DN22365_c0_g1_i1	chitin synthase A	965	Downregulated	1.47325E-169	95.4					PTHR22914:SF31 (PANTHER); IPR004835 (PANTHER); NON_CYTOPLASMIC_DOMAIN (PHOBIUS); SIGNAL_PEPTIDE_H_REGION (PHOBIUS); SIGNAL_PEPTIDE (PHOBIUS); SIGNAL_PEPTIDE_C_REGION (PHOBIUS); SIGNAL_PEPTIDE_N_REGION (PHOBIUS); CYTOPLASMIC_DOMAIN (PHOBIUS); TRANSMEMBRANE (PHOBIUS); TMhelix (TMHMM)		F:GO:0016758	F:transferase activity, transferring hexosyl groups
TRINITY_DN22714_c0_g2_i1	junctophilin-1 isoform X1	903	Upregulated	1.00715E-179	93.0					IPR003409 (SMART); IPR003409 (PFAM); G3DSA:2.20.110.10 (GENE3D); mobidb-lite (MOBIDB_LITE); mobidb-lite (MOBIDB_LITE); PTHR23085 (PANTHER); SSF82185 (SUPERFAMILY); SSF82185 (SUPERFAMILY)		no GO terms	no GO terms
TRINITY_DN23671_c1_g1_i1	---NA---	610	Downregulated							TRANSMEMBRANE (PHOBIUS); CYTOPLASMIC_DOMAIN (PHOBIUS); NON_CYTOPLASMIC_DOMAIN (PHOBIUS); CYTOPLASMIC_DOMAIN (PHOBIUS); TRANSMEMBRANE (PHOBIUS); TMhelix (TMHMM); TMhelix (TMHMM)		no GO terms	no GO terms
TRINITY_DN23793_c0_g1_i1	chorion peroxidase-like isoform X2	542	Downregulated	3.69026E-70	67.6					Coil (COILS); Coil (COILS); mobidb-lite (MOBIDB_LITE)		no GO terms	no GO terms
TRINITY_DN23821_c0_g1_i1	---NA---	621	Downregulated							no IPS match		no IPS match	no IPS match
TRINITY_DN23830_c0_g1_i1	uncharacterized protein LOC110377801	566	Downregulated	3.86766E-55	86.4					SIGNAL_PEPTIDE_H_REGION (PHOBIUS); NON_CYTOPLASMIC_DOMAIN (PHOBIUS); SIGNAL_PEPTIDE (PHOBIUS); SIGNAL_PEPTIDE_C_REGION (PHOBIUS); SIGNAL_PEPTIDE_N_REGION (PHOBIUS); SignalP-noTM (SIGNALP_EUK); TMhelix (TMHMM)		no GO terms	no GO terms
TRINITY_DN24117_c0_g1_i1	defense Hdd11	982	Downregulated	1.56595E-76	78.2	3	C:GO:0005576; P:GO:0002376; P:GO:0042832	C:extracellular region; P:immune system process; P:defense response to protozoan		IPR002861 (PFAM); PTHR23130:SF121 (PANTHER); PTHR23130 (PANTHER); SIGNAL_PEPTIDE_C_REGION (PHOBIUS); SIGNAL_PEPTIDE (PHOBIUS); NON_CYTOPLASMIC_DOMAIN (PHOBIUS); SIGNAL_PEPTIDE_H_REGION (PHOBIUS); SIGNAL_PEPTIDE_N_REGION (PHOBIUS); IPR002861 (PROSITE_PROFILES); IPR002861 (CDD); SignalP-TM (SIGNALP_GRAM_POSITIVE); SignalP-noTM (SIGNALP_GRAM_NEGATIVE); SignalP-noTM (SIGNALP_EUK)		no GO terms	no GO terms
TRINITY_DN24138_c0_g1_i1	facilitated trehalose transporter Tret1-like	538	Downregulated	9.41494E-60	76.2					IPR005828 (PFAM); G3DSA:1.20.1250.20 (GENE3D); PTHR23500 (PANTHER); SIGNAL_PEPTIDE_C_REGION (PHOBIUS); SIGNAL_PEPTIDE (PHOBIUS); TRANSMEMBRANE (PHOBIUS); TRANSMEMBRANE (PHOBIUS); CYTOPLASMIC_DOMAIN (PHOBIUS); SIGNAL_PEPTIDE_N_REGION (PHOBIUS); NON_CYTOPLASMIC_DOMAIN (PHOBIUS); TRANSMEMBRANE (PHOBIUS); CYTOPLASMIC_DOMAIN (PHOBIUS); NON_CYTOPLASMIC_DOMAIN (PHOBIUS); SIGNAL_PEPTIDE_H_REGION (PHOBIUS…		P:GO:0055085; F:GO:0022857; C:GO:0016021	P:transmembrane transport; F:transmembrane transporter activity; C:integral component of membrane
TRINITY_DN24296_c0_g1_i1	---NA---	930	Downregulated							CYTOPLASMIC_DOMAIN (PHOBIUS); NON_CYTOPLASMIC_DOMAIN (PHOBIUS); TRANSMEMBRANE (PHOBIUS); TMhelix (TMHMM)		no GO terms	no GO terms
TRINITY_DN25224_c0_g1_i1	lethal(2) giant larvae isoform X2	871	Upregulated	1.47032E-166	91.0					mobidb-lite (MOBIDB_LITE); mobidb-lite (MOBIDB_LITE); PTHR10241 (PANTHER); PTHR10241:SF41 (PANTHER)		no GO terms	no GO terms
TRINITY_DN26507_c0_g1_i1	flightin isoform X2	740	Downregulated	1.62693E-56	85.8					mobidb-lite (MOBIDB_LITE)		no GO terms	no GO terms
TRINITY_DN26692_c0_g3_i1	counting factor associated D-like	806	Downregulated	7.01583E-90	71.4	2	P:GO:0006508; F:GO:0008234	P:proteolysis; F:cysteine-type peptidase activity		IPR000668 (SMART); IPR000668 (PFAM); G3DSA:3.90.70.10 (GENE3D); G3DSA:2.40.50.170 (GENE3D); IPR013128 (PANTHER); PTHR12411:SF412 (PANTHER); cd02248 (CDD); SSF54001 (SUPERFAMILY)		P:GO:0006508; F:GO:0008234	P:proteolysis; F:cysteine-type peptidase activity
TRINITY_DN26793_c0_g1_i1	larval cuticle 16 17-like	574	Downregulated	5.24648E-30	72.6	1	F:GO:0042302	F:structural constituent of cuticle		IPR000618 (PRINTS); IPR000618 (PFAM); PTHR10380:SF155 (PANTHER); PTHR10380 (PANTHER); SIGNAL_PEPTIDE_C_REGION (PHOBIUS); SIGNAL_PEPTIDE (PHOBIUS); NON_CYTOPLASMIC_DOMAIN (PHOBIUS); SIGNAL_PEPTIDE_N_REGION (PHOBIUS); SIGNAL_PEPTIDE_H_REGION (PHOBIUS); IPR000618 (PROSITE_PROFILES); SignalP-noTM (SIGNALP_GRAM_NEGATIVE); SignalP-TM (SIGNALP_GRAM_POSITIVE); SignalP-noTM (SIGNALP_EUK)		F:GO:0042302	F:structural constituent of cuticle
TRINITY_DN26851_c1_g2_i1	acyl- Delta(11) desaturase-like isoform X2	762	Upregulated	9.89624E-92	80.0	4	F:GO:0016717; C:GO:0016021; P:GO:0055114; P:GO:0006633	F:oxidoreductase activity, acting on paired donors, with oxidation of a pair of donors resulting in the reduction of molecular oxygen to two molecules of water; C:integral component of membrane; P:oxidation-reduction process; P:fatty acid biosynthetic process	EC:1.14.19	IPR015876 (PRINTS); IPR005804 (PFAM); PTHR11351:SF47 (PANTHER); IPR015876 (PANTHER); IPR001522 (PROSITE_PATTERNS); TRANSMEMBRANE (PHOBIUS); CYTOPLASMIC_DOMAIN (PHOBIUS); CYTOPLASMIC_DOMAIN (PHOBIUS); TRANSMEMBRANE (PHOBIUS); NON_CYTOPLASMIC_DOMAIN (PHOBIUS); IPR015876 (CDD); TMhelix (TMHMM); TMhelix (TMHMM)	Acting on paired donors, with incorporation or reduction of molecular oxygen. The oxygen incorporated need not be derived from O(2)	F:GO:0016717; P:GO:0006629; P:GO:0055114	F:oxidoreductase activity, acting on paired donors, with oxidation of a pair of donors resulting in the reduction of molecular oxygen to two molecules of water; P:lipid metabolic process; P:oxidation-reduction process
TRINITY_DN26865_c0_g3_i1	---NA---	768	Downregulated							TMhelix (TMHMM)		no GO terms	no GO terms
TRINITY_DN26896_c0_g1_i1	organic cation transporter -like	523	Upregulated	1.7302E-80	84.2					IPR005828 (PFAM); PTHR24064:SF375 (PANTHER); PTHR24064 (PANTHER); CYTOPLASMIC_DOMAIN (PHOBIUS); TRANSMEMBRANE (PHOBIUS); CYTOPLASMIC_DOMAIN (PHOBIUS); NON_CYTOPLASMIC_DOMAIN (PHOBIUS); NON_CYTOPLASMIC_DOMAIN (PHOBIUS); TRANSMEMBRANE (PHOBIUS); TRANSMEMBRANE (PHOBIUS); IPR020846 (SUPERFAMILY); TMhelix (TMHMM); TMhelix (TMHMM); TMhelix (TMHMM)		P:GO:0055085; F:GO:0022857; C:GO:0016021	P:transmembrane transport; F:transmembrane transporter activity; C:integral component of membrane
TRINITY_DN26921_c0_g1_i1	lethal(2) giant larvae	749	Upregulated	1.68563E-141	95.4					IPR001680 (SMART); IPR015943 (G3DSA:2.130.10.GENE3D); PTHR10241:SF41 (PANTHER); PTHR10241 (PANTHER); IPR019775 (PROSITE_PATTERNS); IPR017986 (PROSITE_PROFILES); IPR001680 (PROSITE_PROFILES); IPR017986 (SUPERFAMILY)		F:GO:0005515	F:protein binding
TRINITY_DN26928_c0_g1_i1	larval cuticle LCP-22-like	589	Downregulated	4.36085E-37	82.2	1	F:GO:0042302	F:structural constituent of cuticle		IPR000618 (PRINTS); IPR000618 (PFAM); PTHR10380 (PANTHER); PTHR10380:SF166 (PANTHER); IPR031311 (PROSITE_PATTERNS); NON_CYTOPLASMIC_DOMAIN (PHOBIUS); SIGNAL_PEPTIDE_N_REGION (PHOBIUS); SIGNAL_PEPTIDE (PHOBIUS); SIGNAL_PEPTIDE_H_REGION (PHOBIUS); SIGNAL_PEPTIDE_C_REGION (PHOBIUS); IPR000618 (PROSITE_PROFILES); SignalP-TM (SIGNALP_GRAM_POSITIVE); SignalP-noTM (SIGNALP_EUK)		F:GO:0042302	F:structural constituent of cuticle
TRINITY_DN27140_c0_g1_i1	PREDICTED: uncharacterized protein LOC106136406	513	Downregulated	2.8728E-17	73.4					SIGNAL_PEPTIDE (PHOBIUS); NON_CYTOPLASMIC_DOMAIN (PHOBIUS); SIGNAL_PEPTIDE_H_REGION (PHOBIUS); SIGNAL_PEPTIDE_N_REGION (PHOBIUS); SIGNAL_PEPTIDE_C_REGION (PHOBIUS); SignalP-noTM (SIGNALP_EUK)		no GO terms	no GO terms
TRINITY_DN27615_c0_g1_i1	uncharacterized protein LOC110374229	1249	Upregulated	1.90269E-84	55.6					mobidb-lite (MOBIDB_LITE); TRANSMEMBRANE (PHOBIUS); CYTOPLASMIC_DOMAIN (PHOBIUS); CYTOPLASMIC_DOMAIN (PHOBIUS); TRANSMEMBRANE (PHOBIUS); CYTOPLASMIC_DOMAIN (PHOBIUS); NON_CYTOPLASMIC_DOMAIN (PHOBIUS); NON_CYTOPLASMIC_DOMAIN (PHOBIUS); TRANSMEMBRANE (PHOBIUS); TRANSMEMBRANE (PHOBIUS); TMhelix (TMHMM); TMhelix (TMHMM); TMhelix (TMHMM); TMhelix (TMHMM)		no GO terms	no GO terms
TRINITY_DN27713_c1_g1_i1	---NA---	504	Downregulated							mobidb-lite (MOBIDB_LITE)		no GO terms	no GO terms
TRINITY_DN27734_c0_g1_i1	myrosinase 1-like	864	Downregulated	2.18994E-26	83.0	2	P:GO:0005975; F:GO:0004553	P:carbohydrate metabolic process; F:hydrolase activity, hydrolyzing O-glycosyl compounds		G3DSA:3.20.20.80 (GENE3D); IPR001360 (PFAM); IPR017853 (SUPERFAMILY)		P:GO:0005975; F:GO:0004553	P:carbohydrate metabolic process; F:hydrolase activity, hydrolyzing O-glycosyl compounds
TRINITY_DN27835_c0_g1_i1	mucin-17 isoform X1	933	Downregulated	3.39395E-68	77.0					mobidb-lite (MOBIDB_LITE)		no GO terms	no GO terms
TRINITY_DN27874_c0_g1_i1	Cuticular analogous to peritrophins 3-D1	1226	Downregulated	4.26032E-68	94.0					IPR002557 (SMART); IPR002557 (G3DSA:2.170.140.GENE3D); IPR002557 (PFAM); PTHR23301:SF46 (PANTHER); PTHR23301 (PANTHER); IPR002557 (PROSITE_PROFILES); IPR002557 (SUPERFAMILY)		F:GO:0008061; P:GO:0006030; C:GO:0005576	F:chitin binding; P:chitin metabolic process; C:extracellular region
TRINITY_DN27902_c0_g1_i1	glutamate synthase [NADH] amyloplastic	1001	Upregulated	2.50245E-172	95.2					IPR029055 (G3DSA:3.60.20.GENE3D); IPR017932 (PFAM); PTHR11938:SF112 (PANTHER); PTHR11938 (PANTHER); IPR017932 (PROSITE_PROFILES); IPR029055 (SUPERFAMILY)		no GO terms	no GO terms
TRINITY_DN27953_c0_g1_i2	---NA---	634	Downregulated							mobidb-lite (MOBIDB_LITE)		no GO terms	no GO terms
TRINITY_DN28155_c1_g1_i1	cuticle isoform B-like	545	Downregulated	8.83715E-36	84.4					SIGNAL_PEPTIDE_H_REGION (PHOBIUS); NON_CYTOPLASMIC_DOMAIN (PHOBIUS); SIGNAL_PEPTIDE_C_REGION (PHOBIUS); SIGNAL_PEPTIDE_N_REGION (PHOBIUS); SIGNAL_PEPTIDE (PHOBIUS); SignalP-noTM (SIGNALP_EUK); SignalP-TM (SIGNALP_GRAM_POSITIVE); SignalP-TM (SIGNALP_GRAM_NEGATIVE); TMhelix (TMHMM)		no GO terms	no GO terms
TRINITY_DN28177_c0_g1_i1	hu-li tai shao isoform X1	647	Upregulated	1.67385E-37	92.2	1	C:GO:0005856	C:cytoskeleton		mobidb-lite (MOBIDB_LITE); PTHR10672 (PANTHER)		no GO terms	no GO terms
TRINITY_DN28264_c0_g1_i1	---NA---	678	Downregulated							no IPS match		no IPS match	no IPS match
TRINITY_DN28642_c0_g1_i1	---NA---	548	Downregulated							no IPS match		no IPS match	no IPS match
TRINITY_DN28644_c0_g1_i1	---NA---	577	Downregulated							no IPS match		no IPS match	no IPS match
TRINITY_DN28649_c0_g1_i1	---NA---	569	Downregulated							NON_CYTOPLASMIC_DOMAIN (PHOBIUS); CYTOPLASMIC_DOMAIN (PHOBIUS); CYTOPLASMIC_DOMAIN (PHOBIUS); TRANSMEMBRANE (PHOBIUS); TRANSMEMBRANE (PHOBIUS); TMhelix (TMHMM); TMhelix (TMHMM)		no GO terms	no GO terms
TRINITY_DN28719_c0_g2_i1	---NA---	505	Downregulated							no IPS match		no IPS match	no IPS match
TRINITY_DN28851_c0_g1_i1	Uncharacterized protein OBRU01_24321	620	Upregulated	1.13056E-12	76.0					mobidb-lite (MOBIDB_LITE); SIGNAL_PEPTIDE_H_REGION (PHOBIUS); SIGNAL_PEPTIDE (PHOBIUS); SIGNAL_PEPTIDE_N_REGION (PHOBIUS); SIGNAL_PEPTIDE_C_REGION (PHOBIUS); NON_CYTOPLASMIC_DOMAIN (PHOBIUS); SignalP-noTM (SIGNALP_GRAM_NEGATIVE); SignalP-TM (SIGNALP_GRAM_POSITIVE); TMhelix (TMHMM)		no GO terms	no GO terms
TRINITY_DN29036_c0_g1_i1	circadian clock-controlled -like	865	Downregulated	1.0876E-86	75.6					IPR010562 (SMART); IPR010562 (PFAM); G3DSA:3.15.10.10 (GENE3D); PTHR11008 (PANTHER); PTHR11008:SF31 (PANTHER); SIGNAL_PEPTIDE_H_REGION (PHOBIUS); SIGNAL_PEPTIDE_N_REGION (PHOBIUS); SIGNAL_PEPTIDE_C_REGION (PHOBIUS); NON_CYTOPLASMIC_DOMAIN (PHOBIUS); SIGNAL_PEPTIDE (PHOBIUS); SignalP-noTM (SIGNALP_EUK)		no GO terms	no GO terms
TRINITY_DN29046_c1_g1_i1	AF233590_1gloverin precursor	741	Downregulated	1.99064E-68	79.2					IPR019729 (PFAM); SIGNAL_PEPTIDE_H_REGION (PHOBIUS); NON_CYTOPLASMIC_DOMAIN (PHOBIUS); SIGNAL_PEPTIDE (PHOBIUS); SIGNAL_PEPTIDE_C_REGION (PHOBIUS); SIGNAL_PEPTIDE_N_REGION (PHOBIUS); SignalP-noTM (SIGNALP_EUK); SignalP-noTM (SIGNALP_GRAM_NEGATIVE)		no GO terms	no GO terms
TRINITY_DN29083_c0_g1_i1	hypothetical protein	724	Upregulated	1.87698E-7	61.0					mobidb-lite (MOBIDB_LITE)		no GO terms	no GO terms
TRINITY_DN29248_c0_g1_i1	larval cuticle 1-like	574	Downregulated	6.96703E-42	85.6	1	F:GO:0042302	F:structural constituent of cuticle		IPR000618 (PRINTS); IPR000618 (PFAM); PTHR10380:SF165 (PANTHER); PTHR10380 (PANTHER); IPR031311 (PROSITE_PATTERNS); NON_CYTOPLASMIC_DOMAIN (PHOBIUS); SIGNAL_PEPTIDE (PHOBIUS); SIGNAL_PEPTIDE_H_REGION (PHOBIUS); SIGNAL_PEPTIDE_C_REGION (PHOBIUS); SIGNAL_PEPTIDE_N_REGION (PHOBIUS); IPR000618 (PROSITE_PROFILES); SignalP-noTM (SIGNALP_EUK); SignalP-noTM (SIGNALP_GRAM_NEGATIVE)		F:GO:0042302	F:structural constituent of cuticle
TRINITY_DN29438_c1_g1_i1	zinc finger CCCH domain-containing 13	1214	Downregulated	2.97538E-163	80.8					mobidb-lite (MOBIDB_LITE); mobidb-lite (MOBIDB_LITE); mobidb-lite (MOBIDB_LITE); mobidb-lite (MOBIDB_LITE)		no GO terms	no GO terms
TRINITY_DN29446_c0_g3_i1	long-chain-fatty-acid-- ligase 4 isoform X1	1343	Upregulated	0.0	94.8					G3DSA:3.30.300.30 (GENE3D); G3DSA:2.30.38.10 (GENE3D); IPR000873 (PFAM); IPR025110 (PFAM); G3DSA:3.40.50.980 (GENE3D); PTHR43272:SF16 (PANTHER); PTHR43272 (PANTHER); SSF56801 (SUPERFAMILY)		F:GO:0003824; P:GO:0008152	F:catalytic activity; P:metabolic process
TRINITY_DN29496_c0_g1_i1	facilitated trehalose transporter Tret1-like	1034	Downregulated	8.78825E-96	70.4					G3DSA:1.20.1250.20 (GENE3D); IPR005828 (PFAM); G3DSA:1.20.1250.20 (GENE3D); PTHR23500:SF238 (PANTHER); PTHR23500 (PANTHER); IPR005829 (PROSITE_PATTERNS); NON_CYTOPLASMIC_DOMAIN (PHOBIUS); TRANSMEMBRANE (PHOBIUS); TRANSMEMBRANE (PHOBIUS); TRANSMEMBRANE (PHOBIUS); TRANSMEMBRANE (PHOBIUS); TRANSMEMBRANE (PHOBIUS); CYTOPLASMIC_DOMAIN (PHOBIUS); CYTOPLASMIC_DOMAIN (PHOBIUS); TRANSMEMBRANE (PHOBIUS); N…		P:GO:0055085; F:GO:0022857; C:GO:0016021; F:GO:0005215	P:transmembrane transport; F:transmembrane transporter activity; C:integral component of membrane; F:transporter activity
TRINITY_DN29571_c0_g1_i2	cuticle -like	1168	Downregulated	1.51306E-48	88.0	1	F:GO:0042302	F:structural constituent of cuticle		IPR000618 (PFAM); PTHR12236:SF46 (PANTHER); PTHR12236 (PANTHER); NON_CYTOPLASMIC_DOMAIN (PHOBIUS); SIGNAL_PEPTIDE_H_REGION (PHOBIUS); SIGNAL_PEPTIDE_C_REGION (PHOBIUS); SIGNAL_PEPTIDE_N_REGION (PHOBIUS); SIGNAL_PEPTIDE (PHOBIUS); IPR000618 (PROSITE_PROFILES); SignalP-TM (SIGNALP_EUK); SignalP-noTM (SIGNALP_GRAM_NEGATIVE); SignalP-TM (SIGNALP_GRAM_POSITIVE)		F:GO:0042302	F:structural constituent of cuticle
TRINITY_DN29647_c3_g1_i1	cGMP-dependent isozyme 2 forms cD5 T2-like isoform X1	551	Downregulated	1.89272E-76	84.6					no IPS match		no IPS match	no IPS match
TRINITY_DN29668_c0_g1_i1	---NA---	1033	Downregulated							no IPS match		no IPS match	no IPS match
TRINITY_DN29882_c0_g1_i1	sulfotransferase 1C4-like	1225	Upregulated	8.03892E-152	81.0					G3DSA:3.40.50.300 (GENE3D); IPR000863 (PFAM); PTHR11783:SF133 (PANTHER); PTHR11783 (PANTHER); NON_CYTOPLASMIC_DOMAIN (PHOBIUS); CYTOPLASMIC_DOMAIN (PHOBIUS); TRANSMEMBRANE (PHOBIUS); IPR027417 (SUPERFAMILY); TMhelix (TMHMM)		F:GO:0008146	F:sulfotransferase activity
TRINITY_DN30069_c0_g1_i1	---NA---	1057	Downregulated							NON_CYTOPLASMIC_DOMAIN (PHOBIUS); SIGNAL_PEPTIDE_N_REGION (PHOBIUS); SIGNAL_PEPTIDE_C_REGION (PHOBIUS); SIGNAL_PEPTIDE (PHOBIUS); SIGNAL_PEPTIDE_H_REGION (PHOBIUS)		no GO terms	no GO terms
TRINITY_DN30285_c0_g1_i1	facilitated trehalose transporter Tret1-like	734	Downregulated	1.50935E-121	92.4					Coil (COILS); G3DSA:1.20.1250.20 (GENE3D); IPR005828 (PFAM); PTHR23500:SF331 (PANTHER); PTHR23500 (PANTHER); NON_CYTOPLASMIC_DOMAIN (PHOBIUS); TRANSMEMBRANE (PHOBIUS); CYTOPLASMIC_DOMAIN (PHOBIUS); NON_CYTOPLASMIC_DOMAIN (PHOBIUS); TRANSMEMBRANE (PHOBIUS); CYTOPLASMIC_DOMAIN (PHOBIUS); CYTOPLASMIC_DOMAIN (PHOBIUS); NON_CYTOPLASMIC_DOMAIN (PHOBIUS); TRANSMEMBRANE (PHOBIUS); TRANSMEMBRANE (PHOBIUS)…		P:GO:0055085; F:GO:0022857; C:GO:0016021	P:transmembrane transport; F:transmembrane transporter activity; C:integral component of membrane
TRINITY_DN30290_c0_g1_i1	irregular chiasm C-roughest -like	614	Upregulated	3.97987E-58	78.0					IPR013783 (G3DSA:2.60.40.GENE3D); PTHR11640:SF69 (PANTHER); PTHR11640 (PANTHER); CYTOPLASMIC_DOMAIN (PHOBIUS); TRANSMEMBRANE (PHOBIUS); NON_CYTOPLASMIC_DOMAIN (PHOBIUS); IPR007110 (PROSITE_PROFILES); IPR007110 (SUPERFAMILY)		no GO terms	no GO terms
TRINITY_DN30417_c0_g1_i1	attacin 2	960	Downregulated	1.30721E-137	80.8	1	C:GO:0005576	C:extracellular region		IPR005520 (PFAM); IPR005521 (PFAM); PTHR38333 (PANTHER); SIGNAL_PEPTIDE_N_REGION (PHOBIUS); SIGNAL_PEPTIDE_H_REGION (PHOBIUS); SIGNAL_PEPTIDE_C_REGION (PHOBIUS); NON_CYTOPLASMIC_DOMAIN (PHOBIUS); SIGNAL_PEPTIDE (PHOBIUS); SignalP-noTM (SIGNALP_EUK); SignalP-noTM (SIGNALP_GRAM_NEGATIVE)		C:GO:0005576	C:extracellular region
TRINITY_DN30438_c1_g1_i1	viral-like chitinase	1673	Upregulated	0.0	96.0	3	F:GO:0004568; P:GO:0005975; P:GO:0006032	F:chitinase activity; P:carbohydrate metabolic process; P:chitin catabolic process	EC:3.2.1.14	IPR011583 (SMART); IPR013540 (PFAM); G3DSA:3.20.20.80 (GENE3D); IPR001223 (PFAM); PTHR11177 (PANTHER); PTHR11177:SF255 (PANTHER); IPR001579 (PROSITE_PATTERNS); cd06548 (CDD); IPR014756 (SUPERFAMILY); IPR029070 (SUPERFAMILY); IPR017853 (SUPERFAMILY)	Chitinase	F:GO:0004568; P:GO:0005975; F:GO:0008061; P:GO:0006032; F:GO:0004553	F:chitinase activity; P:carbohydrate metabolic process; F:chitin binding; P:chitin catabolic process; F:hydrolase activity, hydrolyzing O-glycosyl compounds
TRINITY_DN30501_c0_g1_i1	cuticle isoform B-like	838	Downregulated	1.32856E-48	67.4					NON_CYTOPLASMIC_DOMAIN (PHOBIUS); SIGNAL_PEPTIDE_N_REGION (PHOBIUS); SIGNAL_PEPTIDE_H_REGION (PHOBIUS); SIGNAL_PEPTIDE (PHOBIUS); SIGNAL_PEPTIDE_C_REGION (PHOBIUS); SignalP-TM (SIGNALP_GRAM_POSITIVE); SignalP-noTM (SIGNALP_GRAM_NEGATIVE); SignalP-noTM (SIGNALP_EUK); TMhelix (TMHMM)		no GO terms	no GO terms
TRINITY_DN30516_c0_g1_i1	odorant binding 26	598	Downregulated	2.78575E-45	67.4	1	F:GO:0005549	F:odorant binding		IPR006170 (SMART); IPR006170 (PFAM); IPR006170 (G3DSA:1.10.238.GENE3D); SIGNAL_PEPTIDE_H_REGION (PHOBIUS); NON_CYTOPLASMIC_DOMAIN (PHOBIUS); SIGNAL_PEPTIDE_N_REGION (PHOBIUS); SIGNAL_PEPTIDE_C_REGION (PHOBIUS); SIGNAL_PEPTIDE (PHOBIUS); SignalP-TM (SIGNALP_GRAM_POSITIVE); SignalP-noTM (SIGNALP_EUK); IPR006170 (SUPERFAMILY)		F:GO:0005549	F:odorant binding
TRINITY_DN30539_c0_g1_i1	repressed by EFG1 1-like isoform X2	673	Upregulated	8.12128E-95	85.8					IPR002413 (PRINTS); IPR001283 (PRINTS); IPR014044 (SMART); IPR014044 (G3DSA:3.40.33.GENE3D); IPR014044 (PFAM); mobidb-lite (MOBIDB_LITE); IPR001283 (PANTHER); PTHR10334:SF249 (PANTHER); IPR018244 (PROSITE_PATTERNS); IPR034113 (CDD); IPR014044 (SUPERFAMILY)		C:GO:0005576	C:extracellular region
TRINITY_DN30745_c0_g2_i1	aldo-keto reductase 2E	1029	Downregulated	0.0	85.2	3	F:GO:0016491; P:GO:0008202; P:GO:0055114	F:oxidoreductase activity; P:steroid metabolic process; P:oxidation-reduction process		IPR020471 (PRINTS); IPR023210 (G3DSA:3.20.20.GENE3D); IPR020471 (PIRSF); IPR023210 (PFAM); IPR020471 (PANTHER); PTHR11732:SF312 (PANTHER); IPR018170 (PROSITE_PATTERNS); IPR018170 (PROSITE_PATTERNS); IPR018170 (PROSITE_PATTERNS); SIGNAL_PEPTIDE_H_REGION (PHOBIUS); SIGNAL_PEPTIDE_C_REGION (PHOBIUS); SIGNAL_PEPTIDE (PHOBIUS); NON_CYTOPLASMIC_DOMAIN (PHOBIUS); SIGNAL_PEPTIDE_N_REGION (PHOBIUS); IPR02…		F:GO:0016491; P:GO:0055114	F:oxidoreductase activity; P:oxidation-reduction process
TRINITY_DN30858_c0_g1_i1	C-type lectin 27kD	1068	Downregulated	8.16452E-137	96.0	1	F:GO:0030246	F:carbohydrate binding		IPR001304 (SMART); IPR016186 (G3DSA:3.10.100.GENE3D); PTHR21407:SF7 (PANTHER); PTHR21407 (PANTHER); IPR018378 (PROSITE_PATTERNS); SIGNAL_PEPTIDE_C_REGION (PHOBIUS); NON_CYTOPLASMIC_DOMAIN (PHOBIUS); SIGNAL_PEPTIDE (PHOBIUS); SIGNAL_PEPTIDE_N_REGION (PHOBIUS); SIGNAL_PEPTIDE_H_REGION (PHOBIUS); IPR001304 (PROSITE_PROFILES); cd00037 (CDD); SignalP-noTM (SIGNALP_GRAM_NEGATIVE); SignalP-noTM (SIGNALP…		no GO terms	no GO terms
TRINITY_DN30911_c0_g2_i1	glutamate synthase	1499	Upregulated	0.0	96.4	7	P:GO:0006537; F:GO:0010181; F:GO:0005506; F:GO:0016040; F:GO:0050660; P:GO:0055114; F:GO:0051536	P:glutamate biosynthetic process; F:FMN binding; F:iron ion binding; F:glutamate synthase (NADH) activity; F:flavin adenine dinucleotide binding; P:oxidation-reduction process; F:iron-sulfur cluster binding	EC:1.4.1.14; EC:1.4; EC:1.4.1	IPR024188 (PIRSF); IPR013785 (G3DSA:3.20.20.GENE3D); IPR002932 (PFAM); IPR006982 (PFAM); IPR013785 (G3DSA:3.20.20.GENE3D); PTHR11938:SF112 (PANTHER); PTHR11938 (PANTHER); IPR002932 (CDD); SSF51395 (SUPERFAMILY)	Glutamate synthase (NADH); Acting on the CH-NH(2) group of donors; Acting on the CH-NH(2) group of donors	P:GO:0006537; F:GO:0016638; F:GO:0003824; P:GO:0006807; P:GO:0055114; F:GO:0015930	P:glutamate biosynthetic process; F:oxidoreductase activity, acting on the CH-NH2 group of donors; F:catalytic activity; P:nitrogen compound metabolic process; P:oxidation-reduction process; F:glutamate synthase activity
TRINITY_DN31112_c0_g1_i2	---NA---	923	Upregulated							SIGNAL_PEPTIDE_C_REGION (PHOBIUS); SIGNAL_PEPTIDE (PHOBIUS); SIGNAL_PEPTIDE_N_REGION (PHOBIUS); NON_CYTOPLASMIC_DOMAIN (PHOBIUS); SIGNAL_PEPTIDE_H_REGION (PHOBIUS)		no GO terms	no GO terms
TRINITY_DN31138_c0_g1_i1	pollen-specific leucine-rich repeat extensin 1	903	Downregulated	1.31518E-134	87.8	1	F:GO:0042302	F:structural constituent of cuticle		mobidb-lite (MOBIDB_LITE); PTHR10380 (PANTHER); PTHR10380:SF163 (PANTHER); IPR000618 (PROSITE_PROFILES)		F:GO:0042302	F:structural constituent of cuticle
TRINITY_DN31176_c0_g2_i1	---NA---	519	Upregulated							mobidb-lite (MOBIDB_LITE)		no GO terms	no GO terms
TRINITY_DN31277_c1_g2_i1	atlastin isoform X2	735	Upregulated	2.11341E-75	74.6					IPR015894 (PFAM); G3DSA:3.40.50.300 (GENE3D); PTHR10751 (PANTHER); PTHR10751:SF76 (PANTHER); IPR030386 (PROSITE_PROFILES); IPR027417 (SUPERFAMILY)		F:GO:0005525; F:GO:0003924	F:GTP binding; F:GTPase activity
TRINITY_DN31322_c1_g1_i1	peritrophin-1-like isoform X1	578	Downregulated	1.57609E-98	87.6	3	F:GO:0008061; P:GO:0006030; C:GO:0005576	F:chitin binding; P:chitin metabolic process; C:extracellular region		IPR002557 (G3DSA:2.170.140.GENE3D)		F:GO:0008061; P:GO:0006030; C:GO:0005576	F:chitin binding; P:chitin metabolic process; C:extracellular region
TRINITY_DN31354_c0_g1_i1	---NA---	689	Downregulated							IPR007614 (PFAM); NON_CYTOPLASMIC_DOMAIN (PHOBIUS); SIGNAL_PEPTIDE (PHOBIUS); SIGNAL_PEPTIDE_C_REGION (PHOBIUS); SIGNAL_PEPTIDE_N_REGION (PHOBIUS); SIGNAL_PEPTIDE_H_REGION (PHOBIUS); SignalP-noTM (SIGNALP_EUK); TMhelix (TMHMM)		no GO terms	no GO terms
TRINITY_DN31390_c0_g1_i2	AF497849_1yolk 3	658	Upregulated	1.61481E-30	53.5					IPR003961 (SMART); IPR013783 (G3DSA:2.60.40.GENE3D); IPR003961 (PFAM); SIGNAL_PEPTIDE_H_REGION (PHOBIUS); SIGNAL_PEPTIDE_N_REGION (PHOBIUS); SIGNAL_PEPTIDE_C_REGION (PHOBIUS); SIGNAL_PEPTIDE (PHOBIUS); NON_CYTOPLASMIC_DOMAIN (PHOBIUS); IPR003961 (CDD); SignalP-TM (SIGNALP_GRAM_POSITIVE); SignalP-noTM (SIGNALP_GRAM_NEGATIVE); SignalP-noTM (SIGNALP_EUK); IPR003961 (SUPERFAMILY)		F:GO:0005515	F:protein binding
TRINITY_DN31452_c0_g1_i1	mRNA-decapping enzyme 1A	1440	Upregulated	0.0	88.8					IPR010334 (PFAM); IPR011993 (G3DSA:2.30.29.GENE3D); IPR031953 (PFAM); mobidb-lite (MOBIDB_LITE); mobidb-lite (MOBIDB_LITE); IPR010334 (PANTHER); cd09804 (CDD); IPR011993 (SUPERFAMILY)		P:GO:0043085; P:GO:0000290; F:GO:0008047	P:positive regulation of catalytic activity; P:deadenylation-dependent decapping of nuclear-transcribed mRNA; F:enzyme activator activity
TRINITY_DN31644_c0_g1_i1	filamentous growth regulator 23	1046	Downregulated	2.00795E-100	75.4					Coil (COILS); mobidb-lite (MOBIDB_LITE); mobidb-lite (MOBIDB_LITE); mobidb-lite (MOBIDB_LITE)		no GO terms	no GO terms
TRINITY_DN31649_c1_g1_i1	simila to	587	Downregulated	1.5969E-74	94.0	2	P:GO:0006355; C:GO:0005622	P:regulation of transcription, DNA-templated; C:intracellular		IPR001132 (PFAM); IPR017855 (G3DSA:2.60.200.GENE3D); PTHR22742 (PANTHER); IPR001132 (PROSITE_PROFILES); IPR008984 (SUPERFAMILY)		F:GO:0005515; P:GO:0006355; C:GO:0005622	F:protein binding; P:regulation of transcription, DNA-templated; C:intracellular
TRINITY_DN31706_c0_g1_i1	---NA---	947	Downregulated							no IPS match		no IPS match	no IPS match
TRINITY_DN31707_c1_g1_i1	gamma-glutamyl transpeptidase isoform X2	1932	Downregulated	0.0	90.8					IPR000101 (PRINTS); IPR000101 (PFAM); IPR000101 (PANTHER); IPR029055 (SUPERFAMILY)		F:GO:0036374; P:GO:0006751	F:glutathione hydrolase activity; P:glutathione catabolic process
TRINITY_DN31736_c0_g1_i1	collagen alpha-1(III) chain-like	1007	Downregulated	1.55099E-59	81.4	2	C:GO:0005581; F:GO:0042302	C:collagen trimer; F:structural constituent of cuticle		Coil (COILS)		no GO terms	no GO terms
TRINITY_DN31823_c0_g1_i1	peptidoglycan-recognition 1-like isoform X2	996	Upregulated	1.07667E-67	70.4					IPR006619 (SMART); IPR002502 (SMART); IPR002502 (G3DSA:3.40.80.GENE3D); IPR002502 (PFAM); PTHR11022:SF46 (PANTHER); IPR015510 (PANTHER); SIGNAL_PEPTIDE_H_REGION (PHOBIUS); SIGNAL_PEPTIDE (PHOBIUS); SIGNAL_PEPTIDE_N_REGION (PHOBIUS); NON_CYTOPLASMIC_DOMAIN (PHOBIUS); SIGNAL_PEPTIDE_C_REGION (PHOBIUS); IPR002502 (CDD); SignalP-TM (SIGNALP_GRAM_POSITIVE); SignalP-noTM (SIGNALP_EUK); IPR002502 (SUPER…		F:GO:0008270; P:GO:0009253; F:GO:0008745	F:zinc ion binding; P:peptidoglycan catabolic process; F:N-acetylmuramoyl-L-alanine amidase activity
TRINITY_DN32032_c1_g1_i1	inorganic phosphate cotransporter	1935	Downregulated	0.0	76.8					IPR011701 (PFAM); G3DSA:1.20.1250.20 (GENE3D); G3DSA:1.20.1250.20 (GENE3D); mobidb-lite (MOBIDB_LITE); PTHR11662 (PANTHER); PTHR11662:SF360 (PANTHER); CYTOPLASMIC_DOMAIN (PHOBIUS); TRANSMEMBRANE (PHOBIUS); NON_CYTOPLASMIC_DOMAIN (PHOBIUS); TRANSMEMBRANE (PHOBIUS); CYTOPLASMIC_DOMAIN (PHOBIUS); TRANSMEMBRANE (PHOBIUS); CYTOPLASMIC_DOMAIN (PHOBIUS); CYTOPLASMIC_DOMAIN (PHOBIUS); TRANSMEMBRANE (PHOB…		P:GO:0055085; C:GO:0016021	P:transmembrane transport; C:integral component of membrane
TRINITY_DN32035_c0_g1_i1	---NA---	500	Downregulated							no IPS match		no IPS match	no IPS match
TRINITY_DN32100_c0_g1_i1	nuclear localization 4 homolog	1687	Upregulated	0.0	85.2					IPR024682 (PFAM); IPR007717 (PFAM); IPR007716 (PFAM); IPR016563 (PIRSF); PTHR12710:SF1 (PANTHER); PTHR12710 (PANTHER); IPR007717 (CDD); IPR029071 (SUPERFAMILY)		P:GO:0006511	P:ubiquitin-dependent protein catabolic process
TRINITY_DN32164_c2_g1_i1	---NA---	875	Downregulated							no IPS match		no IPS match	no IPS match
TRINITY_DN32183_c0_g1_i2	hepatocyte nuclear factor 4-gamma isoform X1	770	Upregulated	1.18143E-132	86.8					IPR001628 (PRINTS); IPR001723 (PRINTS); IPR001628 (SMART); G3DSA:1.10.565.10 (GENE3D); IPR013088 (G3DSA:3.30.50.GENE3D); IPR001628 (PFAM); PTHR24083:SF118 (PANTHER); PTHR24083 (PANTHER); IPR001628 (PROSITE_PATTERNS); IPR001628 (PROSITE_PROFILES); cd06960 (CDD); SSF57716 (SUPERFAMILY); IPR000536 (SUPERFAMILY)		C:GO:0005634; F:GO:0003677; F:GO:0003700; F:GO:0008270; P:GO:0006355; F:GO:0003707; F:GO:0043565; P:GO:0043401	C:nucleus; F:DNA binding; F:sequence-specific DNA binding transcription factor activity; F:zinc ion binding; P:regulation of transcription, DNA-templated; F:steroid hormone receptor activity; F:sequence-specific DNA binding; P:steroid hormone mediated signaling pathway
TRINITY_DN32185_c0_g1_i1	glutamate synthase [NADPH]	1236	Upregulated	0.0	91.4	7	P:GO:0006537; F:GO:0010181; F:GO:0005506; F:GO:0016040; F:GO:0050660; P:GO:0055114; F:GO:0051536	P:glutamate biosynthetic process; F:FMN binding; F:iron ion binding; F:glutamate synthase (NADH) activity; F:flavin adenine dinucleotide binding; P:oxidation-reduction process; F:iron-sulfur cluster binding	EC:1.4.1.14; EC:1.4; EC:1.4.1	PR00419 (PRINTS); G3DSA:1.10.1060.10 (GENE3D); IPR023753 (G3DSA:3.50.50.GENE3D); IPR023753 (G3DSA:3.50.50.GENE3D); IPR006005 (TIGRFAM); IPR023753 (PFAM); G3DSA:3.40.50.720 (GENE3D); PTHR43100 (PANTHER); SSF51971 (SUPERFAMILY); IPR009051 (SUPERFAMILY)	Glutamate synthase (NADH); Acting on the CH-NH(2) group of donors; Acting on the CH-NH(2) group of donors	P:GO:0006537; F:GO:0016491; F:GO:0016639; P:GO:0055114; F:GO:0051536	P:glutamate biosynthetic process; F:oxidoreductase activity; F:oxidoreductase activity, acting on the CH-NH2 group of donors, NAD or NADP as acceptor; P:oxidation-reduction process; F:iron-sulfur cluster binding
TRINITY_DN32204_c0_g1_i1	larval cuticle LCP-17-like	574	Downregulated	1.76129E-43	80.4	1	F:GO:0042302	F:structural constituent of cuticle		IPR000618 (PRINTS); IPR000618 (PFAM); PTHR10380:SF166 (PANTHER); PTHR10380 (PANTHER); IPR031311 (PROSITE_PATTERNS); SIGNAL_PEPTIDE_H_REGION (PHOBIUS); SIGNAL_PEPTIDE_C_REGION (PHOBIUS); SIGNAL_PEPTIDE_N_REGION (PHOBIUS); SIGNAL_PEPTIDE (PHOBIUS); NON_CYTOPLASMIC_DOMAIN (PHOBIUS); IPR000618 (PROSITE_PROFILES); PS51257 (PROSITE_PROFILES); SignalP-TM (SIGNALP_GRAM_POSITIVE); SignalP-noTM (SIGNALP_EU…		F:GO:0042302	F:structural constituent of cuticle
TRINITY_DN32268_c0_g1_i1	Karyopherin beta 3	2834	Upregulated	0.0	94.4					IPR034085 (SMART); PF13646 (PFAM); IPR011989 (G3DSA:1.25.10.GENE3D); PTHR10527:SF40 (PANTHER); PTHR10527 (PANTHER); IPR016024 (SUPERFAMILY)		F:GO:0005488	F:binding
TRINITY_DN32293_c0_g1_i1	protein obstructor-E-like	1514	Downregulated	1.1506E-124	78.2					IPR002557 (SMART); IPR002557 (G3DSA:2.170.140.GENE3D); IPR002557 (PFAM); mobidb-lite (MOBIDB_LITE); PTHR23301 (PANTHER); PTHR23301:SF44 (PANTHER); SIGNAL_PEPTIDE (PHOBIUS); SIGNAL_PEPTIDE_H_REGION (PHOBIUS); NON_CYTOPLASMIC_DOMAIN (PHOBIUS); SIGNAL_PEPTIDE_N_REGION (PHOBIUS); SIGNAL_PEPTIDE_C_REGION (PHOBIUS); IPR002557 (PROSITE_PROFILES); IPR002557 (PROSITE_PROFILES); IPR002557 (PROSITE_PROFILES…		F:GO:0008061; P:GO:0006030; C:GO:0005576	F:chitin binding; P:chitin metabolic process; C:extracellular region
TRINITY_DN32419_c0_g1_i2	---NA---	596	Downregulated							no IPS match		no IPS match	no IPS match
TRINITY_DN32509_c0_g1_i1	innexin inx1	1039	Downregulated	1.45186E-105	94.6					IPR000990 (PRINTS); IPR000990 (PFAM); IPR000990 (PANTHER); PTHR11893:SF54 (PANTHER); NON_CYTOPLASMIC_DOMAIN (PHOBIUS); TRANSMEMBRANE (PHOBIUS); CYTOPLASMIC_DOMAIN (PHOBIUS); CYTOPLASMIC_DOMAIN (PHOBIUS); TRANSMEMBRANE (PHOBIUS); IPR000990 (PROSITE_PROFILES); TMhelix (TMHMM); TMhelix (TMHMM)		C:GO:0005921	C:gap junction
TRINITY_DN32598_c0_g1_i1	uncharacterized protein LOC110381371	1070	Upregulated	9.44458E-179	87.8					IPR011042 (G3DSA:2.120.10.GENE3D); IPR015943 (G3DSA:2.130.10.GENE3D); SIGNAL_PEPTIDE (PHOBIUS); SIGNAL_PEPTIDE_C_REGION (PHOBIUS); SIGNAL_PEPTIDE_N_REGION (PHOBIUS); NON_CYTOPLASMIC_DOMAIN (PHOBIUS); SIGNAL_PEPTIDE_H_REGION (PHOBIUS); SignalP-noTM (SIGNALP_EUK); SSF63829 (SUPERFAMILY)		F:GO:0005515	F:protein binding
TRINITY_DN32653_c0_g2_i1	flexible cuticle 12-like	512	Downregulated	3.54882E-33	79.6	1	F:GO:0042302	F:structural constituent of cuticle		IPR000618 (PRINTS); IPR000618 (PFAM); PTHR10380 (PANTHER); PTHR10380:SF155 (PANTHER); IPR031311 (PROSITE_PATTERNS); SIGNAL_PEPTIDE_H_REGION (PHOBIUS); SIGNAL_PEPTIDE (PHOBIUS); SIGNAL_PEPTIDE_N_REGION (PHOBIUS); SIGNAL_PEPTIDE_C_REGION (PHOBIUS); NON_CYTOPLASMIC_DOMAIN (PHOBIUS); IPR000618 (PROSITE_PROFILES); SignalP-TM (SIGNALP_GRAM_POSITIVE); SignalP-noTM (SIGNALP_GRAM_NEGATIVE); SignalP-noTM (…		F:GO:0042302	F:structural constituent of cuticle
TRINITY_DN32710_c0_g1_i1	nicotinic acetylcholine receptor subunit alpha 9 precursor	1456	Upregulated	0.0	81.8	3	P:GO:0034220; C:GO:0016021; F:GO:0005230	P:ion transmembrane transport; C:integral component of membrane; F:extracellular ligand-gated ion channel activity		G3DSA:1.20.58.390 (GENE3D); IPR006202 (PFAM); IPR006202 (G3DSA:2.70.170.GENE3D); PTHR18945:SF603 (PANTHER); IPR006201 (PANTHER); CYTOPLASMIC_DOMAIN (PHOBIUS); TRANSMEMBRANE (PHOBIUS); CYTOPLASMIC_DOMAIN (PHOBIUS); CYTOPLASMIC_DOMAIN (PHOBIUS); NON_CYTOPLASMIC_DOMAIN (PHOBIUS); TRANSMEMBRANE (PHOBIUS); TRANSMEMBRANE (PHOBIUS); NON_CYTOPLASMIC_DOMAIN (PHOBIUS); TRANSMEMBRANE (PHOBIUS); TRANSMEMBRAN…		F:GO:0005216; P:GO:0006811; C:GO:0016021; F:GO:0005230	F:ion channel activity; P:ion transport; C:integral component of membrane; F:extracellular ligand-gated ion channel activity
TRINITY_DN32717_c0_g1_i1	cuticle -like	542	Downregulated	4.15487E-47	79.0	1	F:GO:0042302	F:structural constituent of cuticle		IPR000618 (PRINTS); IPR000618 (PFAM); PTHR10380:SF166 (PANTHER); PTHR10380 (PANTHER); SIGNAL_PEPTIDE_N_REGION (PHOBIUS); SIGNAL_PEPTIDE_C_REGION (PHOBIUS); SIGNAL_PEPTIDE (PHOBIUS); SIGNAL_PEPTIDE_H_REGION (PHOBIUS); NON_CYTOPLASMIC_DOMAIN (PHOBIUS); IPR000618 (PROSITE_PROFILES); SignalP-TM (SIGNALP_GRAM_POSITIVE); SignalP-noTM (SIGNALP_EUK)		F:GO:0042302	F:structural constituent of cuticle
TRINITY_DN32743_c0_g1_i1	immune-related Hdd1	1125	Downregulated	1.23286E-168	65.0					IPR031734 (PFAM); mobidb-lite (MOBIDB_LITE); mobidb-lite (MOBIDB_LITE); SIGNAL_PEPTIDE_H_REGION (PHOBIUS); SIGNAL_PEPTIDE_C_REGION (PHOBIUS); SIGNAL_PEPTIDE (PHOBIUS); SIGNAL_PEPTIDE_N_REGION (PHOBIUS); NON_CYTOPLASMIC_DOMAIN (PHOBIUS); SignalP-noTM (SIGNALP_EUK)		no GO terms	no GO terms
TRINITY_DN32798_c0_g1_i1	juvenile hormone diol kinase	759	Downregulated	3.31187E-82	87.0					IPR002048 (SMART); G3DSA:1.10.238.10 (GENE3D); IPR002048 (PFAM); IPR002048 (PFAM); G3DSA:1.10.238.10 (GENE3D); G3DSA:1.10.238.10 (GENE3D); PTHR10827:SF63 (PANTHER); PTHR10827 (PANTHER); IPR018247 (PROSITE_PATTERNS); IPR018247 (PROSITE_PATTERNS); IPR018247 (PROSITE_PATTERNS); IPR002048 (PROSITE_PROFILES); IPR002048 (PROSITE_PROFILES); IPR002048 (PROSITE_PROFILES); IPR011992 (SUPERFAMILY)		F:GO:0005509	F:calcium ion binding
TRINITY_DN32882_c0_g1_i1	far upstream element-binding 1	775	Upregulated	6.03318E-68	78.6	1	F:GO:0003723	F:RNA binding		IPR004087 (SMART); IPR004088 (PFAM); IPR004088 (G3DSA:3.30.1370.GENE3D); mobidb-lite (MOBIDB_LITE); PTHR10288 (PANTHER); PTHR10288:SF198 (PANTHER); PS50084 (PROSITE_PROFILES); cd00105 (CDD); IPR004088 (SUPERFAMILY)		F:GO:0003676; F:GO:0003723	F:nucleic acid binding; F:RNA binding
TRINITY_DN32980_c0_g1_i1	nucleolar complex 4 homolog B	777	Upregulated	1.08706E-161	88.6					IPR027193 (PTHR12455:PANTHER); PTHR12455 (PANTHER)		P:GO:0042254	P:ribosome biogenesis
TRINITY_DN33050_c0_g1_i1	uncharacterized protein LOC101738683	521	Upregulated	1.66527E-44	75.2					mobidb-lite (MOBIDB_LITE); TRANSMEMBRANE (PHOBIUS); NON_CYTOPLASMIC_DOMAIN (PHOBIUS); CYTOPLASMIC_DOMAIN (PHOBIUS); TMhelix (TMHMM)		no GO terms	no GO terms
TRINITY_DN33148_c0_g1_i1	larval cuticle 1-like	523	Downregulated	7.17936E-28	72.8	1	F:GO:0042302	F:structural constituent of cuticle		IPR000618 (PRINTS); IPR000618 (PFAM); mobidb-lite (MOBIDB_LITE); mobidb-lite (MOBIDB_LITE); PTHR10380 (PANTHER); PTHR10380:SF166 (PANTHER); IPR031311 (PROSITE_PATTERNS); SIGNAL_PEPTIDE_H_REGION (PHOBIUS); SIGNAL_PEPTIDE_C_REGION (PHOBIUS); NON_CYTOPLASMIC_DOMAIN (PHOBIUS); SIGNAL_PEPTIDE_N_REGION (PHOBIUS); SIGNAL_PEPTIDE (PHOBIUS); IPR000618 (PROSITE_PROFILES); SignalP-noTM (SIGNALP_GRAM_NEGATIV…		F:GO:0042302	F:structural constituent of cuticle
TRINITY_DN33157_c1_g1_i1	lebocin 2	1139	Downregulated	1.557E-41	68.0					mobidb-lite (MOBIDB_LITE); mobidb-lite (MOBIDB_LITE); SIGNAL_PEPTIDE_H_REGION (PHOBIUS); SIGNAL_PEPTIDE_N_REGION (PHOBIUS); SIGNAL_PEPTIDE_C_REGION (PHOBIUS); SIGNAL_PEPTIDE (PHOBIUS); NON_CYTOPLASMIC_DOMAIN (PHOBIUS); SignalP-noTM (SIGNALP_EUK)		no GO terms	no GO terms
TRINITY_DN33183_c0_g1_i1	---NA---	544	Downregulated							mobidb-lite (MOBIDB_LITE); mobidb-lite (MOBIDB_LITE); SIGNAL_PEPTIDE_H_REGION (PHOBIUS); NON_CYTOPLASMIC_DOMAIN (PHOBIUS); SIGNAL_PEPTIDE_N_REGION (PHOBIUS); SIGNAL_PEPTIDE_C_REGION (PHOBIUS); SIGNAL_PEPTIDE (PHOBIUS); SignalP-noTM (SIGNALP_EUK); TMhelix (TMHMM)		no GO terms	no GO terms
TRINITY_DN33383_c1_g2_i1*	attacin B	939	Downregulated	3.47434E-153	73.8	3	C:GO:0005576; P:GO:0006952; P:GO:0002376	C:extracellular region; P:defense response; P:immune system process		IPR005520 (PFAM); IPR005521 (PFAM); PTHR38333 (PANTHER); SIGNAL_PEPTIDE_C_REGION (PHOBIUS); NON_CYTOPLASMIC_DOMAIN (PHOBIUS); SIGNAL_PEPTIDE_H_REGION (PHOBIUS); SIGNAL_PEPTIDE_N_REGION (PHOBIUS); SIGNAL_PEPTIDE (PHOBIUS); SignalP-noTM (SIGNALP_EUK); SignalP-TM (SIGNALP_GRAM_POSITIVE)		C:GO:0005576	C:extracellular region
TRINITY_DN33383_c1_g2_i2	attacin B	939	Downregulated	1.31732E-150	73.8	3	C:GO:0005576; P:GO:0006952; P:GO:0002376	C:extracellular region; P:defense response; P:immune system process		IPR005520 (PFAM); IPR005521 (PFAM); PTHR38333 (PANTHER); SIGNAL_PEPTIDE (PHOBIUS); SIGNAL_PEPTIDE_N_REGION (PHOBIUS); SIGNAL_PEPTIDE_H_REGION (PHOBIUS); NON_CYTOPLASMIC_DOMAIN (PHOBIUS); SIGNAL_PEPTIDE_C_REGION (PHOBIUS); SignalP-noTM (SIGNALP_EUK); SignalP-noTM (SIGNALP_GRAM_NEGATIVE); SignalP-TM (SIGNALP_GRAM_POSITIVE)		C:GO:0005576	C:extracellular region
TRINITY_DN33383_c1_g2_i3	attacin B	942	Downregulated	3.34513E-153	74.4	3	C:GO:0005576; P:GO:0006952; P:GO:0002376	C:extracellular region; P:defense response; P:immune system process		IPR005520 (PFAM); IPR005521 (PFAM); PTHR38333 (PANTHER); SIGNAL_PEPTIDE_H_REGION (PHOBIUS); SIGNAL_PEPTIDE_N_REGION (PHOBIUS); SIGNAL_PEPTIDE (PHOBIUS); SIGNAL_PEPTIDE_C_REGION (PHOBIUS); NON_CYTOPLASMIC_DOMAIN (PHOBIUS); SignalP-TM (SIGNALP_GRAM_POSITIVE); SignalP-noTM (SIGNALP_EUK)		C:GO:0005576	C:extracellular region
TRINITY_DN33383_c1_g2_i4	attacin B	939	Downregulated	3.71041E-153	73.4	3	C:GO:0005576; P:GO:0006952; P:GO:0002376	C:extracellular region; P:defense response; P:immune system process		IPR005520 (PFAM); IPR005521 (PFAM); PTHR38333 (PANTHER); SIGNAL_PEPTIDE_N_REGION (PHOBIUS); SIGNAL_PEPTIDE_H_REGION (PHOBIUS); SIGNAL_PEPTIDE (PHOBIUS); SIGNAL_PEPTIDE_C_REGION (PHOBIUS); NON_CYTOPLASMIC_DOMAIN (PHOBIUS); SignalP-TM (SIGNALP_GRAM_POSITIVE); SignalP-noTM (SIGNALP_EUK)		C:GO:0005576	C:extracellular region
TRINITY_DN33414_c0_g1_i1	---NA---	951	Upregulated							no IPS match		no IPS match	no IPS match
TRINITY_DN33439_c0_g1_i2	antennal esterase CXE10	870	Downregulated	3.36425E-101	68.2	2	P:GO:0008152; F:GO:0016787	P:metabolic process; F:hydrolase activity		IPR002018 (PFAM); IPR029058 (G3DSA:3.40.50.GENE3D); PTHR43142 (PANTHER); PTHR43142:SF1 (PANTHER); IPR029058 (SUPERFAMILY)		no GO terms	no GO terms
TRINITY_DN33486_c1_g1_i1	procollagen-lysine,2-oxoglutarate 5-dioxygenase 3 isoform X2	1519	Downregulated	0.0	92.8					IPR006620 (SMART); IPR005123 (PFAM); G3DSA:2.60.120.620 (GENE3D); PTHR10730 (PANTHER); PTHR10730:SF35 (PANTHER); IPR005123 (PROSITE_PROFILES)		F:GO:0031418; F:GO:0016705; F:GO:0005506; F:GO:0016491; P:GO:0055114	F:L-ascorbic acid binding; F:oxidoreductase activity, acting on paired donors, with incorporation or reduction of molecular oxygen; F:iron ion binding; F:oxidoreductase activity; P:oxidation-reduction process
TRINITY_DN33545_c2_g1_i1	---NA---	910	Downregulated							SIGNAL_PEPTIDE_C_REGION (PHOBIUS); SIGNAL_PEPTIDE_H_REGION (PHOBIUS); NON_CYTOPLASMIC_DOMAIN (PHOBIUS); SIGNAL_PEPTIDE_N_REGION (PHOBIUS); SIGNAL_PEPTIDE (PHOBIUS); SignalP-noTM (SIGNALP_EUK)		no GO terms	no GO terms
TRINITY_DN33630_c1_g1_i2	---NA---	506	Downregulated							no IPS match		no IPS match	no IPS match
TRINITY_DN33673_c0_g1_i1	carcinine transporter-like isoform X1	1209	Downregulated	0.0	88.0					IPR005828 (PFAM); G3DSA:1.20.1250.20 (GENE3D); PTHR24064:SF316 (PANTHER); PTHR24064 (PANTHER); TRANSMEMBRANE (PHOBIUS); TRANSMEMBRANE (PHOBIUS); TRANSMEMBRANE (PHOBIUS); CYTOPLASMIC_DOMAIN (PHOBIUS); CYTOPLASMIC_DOMAIN (PHOBIUS); NON_CYTOPLASMIC_DOMAIN (PHOBIUS); TRANSMEMBRANE (PHOBIUS); NON_CYTOPLASMIC_DOMAIN (PHOBIUS); CYTOPLASMIC_DOMAIN (PHOBIUS); NON_CYTOPLASMIC_DOMAIN (PHOBIUS); TRANSMEMBRAN…		P:GO:0055085; F:GO:0022857; C:GO:0016021	P:transmembrane transport; F:transmembrane transporter activity; C:integral component of membrane
TRINITY_DN33765_c0_g1_i1	tyrosine 3-monooxygenase	1455	Downregulated	0.0	98.0	5	P:GO:0009072; F:GO:0005506; P:GO:0055114; P:GO:0042423; F:GO:0004511	P:aromatic amino acid family metabolic process; F:iron ion binding; P:oxidation-reduction process; P:catecholamine biosynthetic process; F:tyrosine 3-monooxygenase activity	EC:1.14.16.2; EC:1.14.16	IPR019774 (PRINTS); IPR019774 (PFAM); IPR001273 (G3DSA:1.10.800.GENE3D); PTHR11473:SF33 (PANTHER); IPR001273 (PANTHER); IPR018301 (PROSITE_PATTERNS); IPR019774 (PROSITE_PROFILES); IPR019774 (SUPERFAMILY)	Tyrosine 3-monooxygenase; Acting on paired donors, with incorporation or reduction of molecular oxygen. The oxygen incorporated need not be derived from O(2)	F:GO:0016714; P:GO:0009072; F:GO:0005506; P:GO:0055114; F:GO:0004497	F:oxidoreductase activity, acting on paired donors, with incorporation or reduction of molecular oxygen, reduced pteridine as one donor, and incorporation of one atom of oxygen; P:aromatic amino acid family metabolic process; F:iron ion binding; P:oxidation-reduction process; F:monooxygenase activity
TRINITY_DN33772_c0_g1_i1	AF461143_1pheromone binding 4	639	Downregulated	2.32907E-52	75.6	1	F:GO:0005549	F:odorant binding		IPR006170 (SMART); IPR006170 (PFAM); IPR006170 (G3DSA:1.10.238.GENE3D); PTHR11857 (PANTHER); PTHR11857:SF38 (PANTHER); NON_CYTOPLASMIC_DOMAIN (PHOBIUS); SIGNAL_PEPTIDE_C_REGION (PHOBIUS); SIGNAL_PEPTIDE_N_REGION (PHOBIUS); SIGNAL_PEPTIDE_H_REGION (PHOBIUS); SIGNAL_PEPTIDE (PHOBIUS); SignalP-noTM (SIGNALP_GRAM_NEGATIVE); SignalP-TM (SIGNALP_GRAM_POSITIVE); SignalP-noTM (SIGNALP_EUK); IPR006170 (SU…		F:GO:0005549	F:odorant binding
TRINITY_DN33799_c0_g1_i1	larval cuticle LCP-30-like	1164	Downregulated	2.26148E-47	74.8	1	F:GO:0042302	F:structural constituent of cuticle		IPR000618 (PRINTS); IPR000618 (PFAM); mobidb-lite (MOBIDB_LITE); PTHR10380 (PANTHER); PTHR10380:SF164 (PANTHER); IPR031311 (PROSITE_PATTERNS); SIGNAL_PEPTIDE_C_REGION (PHOBIUS); NON_CYTOPLASMIC_DOMAIN (PHOBIUS); SIGNAL_PEPTIDE_N_REGION (PHOBIUS); SIGNAL_PEPTIDE (PHOBIUS); SIGNAL_PEPTIDE_H_REGION (PHOBIUS); IPR000618 (PROSITE_PROFILES); SignalP-noTM (SIGNALP_EUK); SignalP-noTM (SIGNALP_GRAM_NEGATI…		F:GO:0042302	F:structural constituent of cuticle
TRINITY_DN33799_c0_g1_i2	larval cuticle LCP-30-like	1152	Downregulated	2.03975E-47	74.8	1	F:GO:0042302	F:structural constituent of cuticle		IPR000618 (PRINTS); IPR000618 (PFAM); mobidb-lite (MOBIDB_LITE); PTHR10380 (PANTHER); PTHR10380:SF164 (PANTHER); IPR031311 (PROSITE_PATTERNS); SIGNAL_PEPTIDE_H_REGION (PHOBIUS); SIGNAL_PEPTIDE (PHOBIUS); SIGNAL_PEPTIDE_N_REGION (PHOBIUS); NON_CYTOPLASMIC_DOMAIN (PHOBIUS); SIGNAL_PEPTIDE_C_REGION (PHOBIUS); IPR000618 (PROSITE_PROFILES); SignalP-TM (SIGNALP_GRAM_POSITIVE); SignalP-noTM (SIGNALP_EUK…		F:GO:0042302	F:structural constituent of cuticle
TRINITY_DN33807_c0_g1_i1	adenylate kinase isoenzyme 1 isoform X2	753	Downregulated	3.86266E-117	91.0					IPR000850 (PRINTS); PF00406 (PFAM); G3DSA:3.40.50.300 (GENE3D); PTHR23359:SF135 (PANTHER); IPR000850 (PANTHER); IPR033690 (PROSITE_PATTERNS); IPR000850 (HAMAP); IPR000850 (CDD); IPR027417 (SUPERFAMILY)		F:GO:0005524; F:GO:0019205; P:GO:0006139	F:ATP binding; F:nucleobase-containing compound kinase activity; P:nucleobase-containing compound metabolic process
TRINITY_DN33813_c0_g1_i1	---NA---	1000	Downregulated							no IPS match		no IPS match	no IPS match
TRINITY_DN3382_c0_g1_i1	Neurexin domain-containing	713	Upregulated	3.78629E-57	89.6					IPR000742 (SMART); G3DSA:2.10.25.10 (GENE3D); NON_CYTOPLASMIC_DOMAIN (PHOBIUS); SIGNAL_PEPTIDE_N_REGION (PHOBIUS); SIGNAL_PEPTIDE_H_REGION (PHOBIUS); SIGNAL_PEPTIDE (PHOBIUS); SIGNAL_PEPTIDE_C_REGION (PHOBIUS); IPR000742 (PROSITE_PROFILES); SignalP-noTM (SIGNALP_EUK); SignalP-noTM (SIGNALP_GRAM_NEGATIVE); SignalP-TM (SIGNALP_GRAM_POSITIVE)		no GO terms	no GO terms
TRINITY_DN33848_c0_g1_i1	---NA---	579	Downregulated
TRINITY_DN33965_c0_g1_i1	---NA---	784	Downregulated							no IPS match		no IPS match	no IPS match
TRINITY_DN33992_c0_g1_i2	glutathione S-transferase 1-like	1046	Downregulated	1.7695E-93	90.2	2	P:GO:0008152; F:GO:0004364	P:metabolic process; F:glutathione transferase activity	EC:2.5.1.18	G3DSA:1.20.1050.10 (GENE3D); IPR004046 (PFAM); PTHR11260:SF400 (PANTHER); PTHR11260 (PANTHER); IPR010987 (PROSITE_PROFILES); cd03177 (CDD); IPR010987 (SUPERFAMILY)	Glutathione transferase	no GO terms	no GO terms
TRINITY_DN34042_c0_g1_i1	Cytochrome P450 6B46	1743	Upregulated	1.16105E-155	64.8	2	F:GO:0016491; F:GO:0005488	F:oxidoreductase activity; F:binding		Coil (COILS); IPR002403 (PRINTS); IPR001128 (PFAM); G3DSA:1.10.630.10 (GENE3D); PTHR24292:SF75 (PANTHER); PTHR24292 (PANTHER); IPR017972 (PROSITE_PATTERNS); CYTOPLASMIC_DOMAIN (PHOBIUS); NON_CYTOPLASMIC_DOMAIN (PHOBIUS); TRANSMEMBRANE (PHOBIUS); IPR001128 (SUPERFAMILY); TMhelix (TMHMM)		F:GO:0016705; F:GO:0005506; P:GO:0055114; F:GO:0004497; F:GO:0020037	F:oxidoreductase activity, acting on paired donors, with incorporation or reduction of molecular oxygen; F:iron ion binding; P:oxidation-reduction process; F:monooxygenase activity; F:heme binding
TRINITY_DN34057_c0_g1_i1	hypothetical protein	1925	Downregulated	4.43007E-20	68.0					mobidb-lite (MOBIDB_LITE); SIGNAL_PEPTIDE_C_REGION (PHOBIUS); SIGNAL_PEPTIDE (PHOBIUS); SIGNAL_PEPTIDE_N_REGION (PHOBIUS); NON_CYTOPLASMIC_DOMAIN (PHOBIUS); SIGNAL_PEPTIDE_H_REGION (PHOBIUS); SignalP-noTM (SIGNALP_GRAM_NEGATIVE); SignalP-TM (SIGNALP_GRAM_POSITIVE); SignalP-noTM (SIGNALP_EUK)		no GO terms	no GO terms
TRINITY_DN34157_c0_g1_i1	uncharacterized LOC106124634 precursor	1137	Downregulated	1.70711E-62	94.8					IPR029277 (SMART); IPR029277 (PFAM); SIGNAL_PEPTIDE_H_REGION (PHOBIUS); SIGNAL_PEPTIDE_C_REGION (PHOBIUS); NON_CYTOPLASMIC_DOMAIN (PHOBIUS); SIGNAL_PEPTIDE (PHOBIUS); SIGNAL_PEPTIDE_N_REGION (PHOBIUS); SignalP-noTM (SIGNALP_EUK)		no GO terms	no GO terms
TRINITY_DN34158_c1_g1_i1	---NA---	635	Downregulated							CYTOPLASMIC_DOMAIN (PHOBIUS); NON_CYTOPLASMIC_DOMAIN (PHOBIUS); TRANSMEMBRANE (PHOBIUS); CYTOPLASMIC_DOMAIN (PHOBIUS); TRANSMEMBRANE (PHOBIUS)		no GO terms	no GO terms
TRINITY_DN34177_c0_g1_i1	tyrosine aminotransferase	1297	Upregulated	0.0	91.2	4	F:GO:0030170; P:GO:0009072; F:GO:0004838; P:GO:0009058	F:pyridoxal phosphate binding; P:aromatic amino acid family metabolic process; F:L-tyrosine:2-oxoglutarate aminotransferase activity; P:biosynthetic process	EC:2.6.1.5	PR00753 (PRINTS); IPR004839 (PFAM); IPR005957 (TIGRFAM); IPR005958 (PIRSF); IPR015422 (G3DSA:3.90.1150.GENE3D); IPR005958 (TIGRFAM); IPR015421 (G3DSA:3.40.640.GENE3D); PTHR11751:SF439 (PANTHER); PTHR11751 (PANTHER); IPR004838 (PROSITE_PATTERNS); cd00609 (CDD); IPR015424 (SUPERFAMILY)	Tyrosine transaminase	F:GO:0030170; P:GO:0009072; F:GO:0003824; F:GO:0004838; F:GO:0008483; P:GO:0006520; P:GO:0009058	F:pyridoxal phosphate binding; P:aromatic amino acid family metabolic process; F:catalytic activity; F:L-tyrosine:2-oxoglutarate aminotransferase activity; F:transaminase activity; P:cellular amino acid metabolic process; P:biosynthetic process
TRINITY_DN34296_c0_g1_i1	chemosensory 13	919	Downregulated	1.36439E-65	87.8					IPR005055 (PFAM); IPR005055 (G3DSA:1.10.2080.GENE3D); IPR005055 (PANTHER); NON_CYTOPLASMIC_DOMAIN (PHOBIUS); SIGNAL_PEPTIDE_C_REGION (PHOBIUS); SIGNAL_PEPTIDE (PHOBIUS); SIGNAL_PEPTIDE_H_REGION (PHOBIUS); SIGNAL_PEPTIDE_N_REGION (PHOBIUS); SignalP-noTM (SIGNALP_EUK); IPR005055 (SUPERFAMILY)		no GO terms	no GO terms
TRINITY_DN34299_c0_g2_i1	uncharacterized protein LOC110373801	830	Upregulated	8.14404E-103	66.6					IPR000716 (G3DSA:4.10.800.GENE3D); IPR000716 (PFAM); IPR000716 (G3DSA:4.10.800.GENE3D); PTHR12352:SF16 (PANTHER); PTHR12352 (PANTHER); NON_CYTOPLASMIC_DOMAIN (PHOBIUS); SIGNAL_PEPTIDE (PHOBIUS); SIGNAL_PEPTIDE_H_REGION (PHOBIUS); SIGNAL_PEPTIDE_N_REGION (PHOBIUS); SIGNAL_PEPTIDE_C_REGION (PHOBIUS); IPR000716 (PROSITE_PROFILES); IPR000716 (PROSITE_PROFILES); SignalP-noTM (SIGNALP_EUK); IPR000716 (…		no GO terms	no GO terms
TRINITY_DN34358_c0_g1_i1	---NA---	529	Downregulated							no IPS match		no IPS match	no IPS match
TRINITY_DN34376_c0_g1_i1	---NA---	763	Downregulated							NON_CYTOPLASMIC_DOMAIN (PHOBIUS); CYTOPLASMIC_DOMAIN (PHOBIUS); TRANSMEMBRANE (PHOBIUS); TMhelix (TMHMM)		no GO terms	no GO terms
TRINITY_DN34434_c0_g1_i1	PREDICTED: uncharacterized protein LOC100114783	891	Downregulated	3.59354E-31	61.5					SIGNAL_PEPTIDE_C_REGION (PHOBIUS); SIGNAL_PEPTIDE_N_REGION (PHOBIUS); SIGNAL_PEPTIDE_H_REGION (PHOBIUS); NON_CYTOPLASMIC_DOMAIN (PHOBIUS); SIGNAL_PEPTIDE (PHOBIUS); SignalP-noTM (SIGNALP_EUK)		no GO terms	no GO terms
TRINITY_DN34471_c1_g1_i1	---NA---	771	Downregulated							TRANSMEMBRANE (PHOBIUS); NON_CYTOPLASMIC_DOMAIN (PHOBIUS); CYTOPLASMIC_DOMAIN (PHOBIUS); TMhelix (TMHMM)		no GO terms	no GO terms
TRINITY_DN34471_c1_g1_i2	---NA---	783	Downregulated							NON_CYTOPLASMIC_DOMAIN (PHOBIUS); TRANSMEMBRANE (PHOBIUS); CYTOPLASMIC_DOMAIN (PHOBIUS); TMhelix (TMHMM)		no GO terms	no GO terms
TRINITY_DN34541_c3_g1_i1	---NA---	765	Downregulated							NON_CYTOPLASMIC_DOMAIN (PHOBIUS); CYTOPLASMIC_DOMAIN (PHOBIUS); TRANSMEMBRANE (PHOBIUS); TMhelix (TMHMM)		no GO terms	no GO terms
TRINITY_DN34598_c0_g3_i1	---NA---	615	Downregulated							no IPS match		no IPS match	no IPS match
TRINITY_DN34610_c0_g1_i1	---NA---	1498	Downregulated							Coil (COILS)		no GO terms	no GO terms
TRINITY_DN34687_c0_g1_i2	---NA---	1313	Upregulated							mobidb-lite (MOBIDB_LITE)		no GO terms	no GO terms
TRINITY_DN34713_c0_g1_i1	uncharacterized protein LOC110377235 isoform X9	580	Upregulated	1.08143E-32	94.0					IPR003604 (SMART); PF12874 (PFAM); G3DSA:4.10.1050.10 (GENE3D); mobidb-lite (MOBIDB_LITE); PTHR10910:SF137 (PANTHER); PTHR10910 (PANTHER); IPR013087 (SUPERFAMILY)		F:GO:0003676; F:GO:0008270	F:nucleic acid binding; F:zinc ion binding
TRINITY_DN34734_c4_g1_i1	---NA---	650	Downregulated							mobidb-lite (MOBIDB_LITE)		no GO terms	no GO terms
TRINITY_DN34756_c0_g1_i1	---NA---	771	Downregulated							SIGNAL_PEPTIDE_N_REGION (PHOBIUS); SIGNAL_PEPTIDE (PHOBIUS); SIGNAL_PEPTIDE_C_REGION (PHOBIUS); NON_CYTOPLASMIC_DOMAIN (PHOBIUS); SIGNAL_PEPTIDE_H_REGION (PHOBIUS); SignalP-noTM (SIGNALP_EUK)		no GO terms	no GO terms
TRINITY_DN34802_c0_g1_i4	---NA---	633	Downregulated							NON_CYTOPLASMIC_DOMAIN (PHOBIUS); SIGNAL_PEPTIDE (PHOBIUS); SIGNAL_PEPTIDE_C_REGION (PHOBIUS); SIGNAL_PEPTIDE_H_REGION (PHOBIUS); SIGNAL_PEPTIDE_N_REGION (PHOBIUS); SignalP-noTM (SIGNALP_EUK); SignalP-noTM (SIGNALP_GRAM_NEGATIVE); SignalP-TM (SIGNALP_GRAM_POSITIVE)		no GO terms	no GO terms
TRINITY_DN34875_c0_g1_i1	cuticular RR-2 motif 63 isoform-1	645	Downregulated	1.09232E-41	80.8					IPR000618 (PRINTS); IPR000618 (PFAM); PTHR12236 (PANTHER); PTHR12236:SF48 (PANTHER); IPR031311 (PROSITE_PATTERNS); SIGNAL_PEPTIDE (PHOBIUS); SIGNAL_PEPTIDE_H_REGION (PHOBIUS); SIGNAL_PEPTIDE_C_REGION (PHOBIUS); SIGNAL_PEPTIDE_N_REGION (PHOBIUS); NON_CYTOPLASMIC_DOMAIN (PHOBIUS); IPR000618 (PROSITE_PROFILES); SignalP-TM (SIGNALP_GRAM_POSITIVE); SignalP-noTM (SIGNALP_EUK); SignalP-noTM (SIGNALP_GRA…		F:GO:0042302	F:structural constituent of cuticle
TRINITY_DN34875_c0_g1_i2	cuticular RR-2 motif 63 isoform-1	645	Downregulated	1.09232E-41	80.8					IPR000618 (PRINTS); IPR000618 (PFAM); PTHR12236:SF48 (PANTHER); PTHR12236 (PANTHER); IPR031311 (PROSITE_PATTERNS); NON_CYTOPLASMIC_DOMAIN (PHOBIUS); SIGNAL_PEPTIDE_H_REGION (PHOBIUS); SIGNAL_PEPTIDE_N_REGION (PHOBIUS); SIGNAL_PEPTIDE_C_REGION (PHOBIUS); SIGNAL_PEPTIDE (PHOBIUS); IPR000618 (PROSITE_PROFILES); SignalP-TM (SIGNALP_GRAM_POSITIVE); SignalP-noTM (SIGNALP_EUK)		F:GO:0042302	F:structural constituent of cuticle
TRINITY_DN34951_c1_g1_i1	larval cuticle LCP-30-like	862	Downregulated	8.64388E-40	84.6	1	F:GO:0042302	F:structural constituent of cuticle		SIGNAL_PEPTIDE_N_REGION (PHOBIUS); SIGNAL_PEPTIDE_C_REGION (PHOBIUS); NON_CYTOPLASMIC_DOMAIN (PHOBIUS); SIGNAL_PEPTIDE (PHOBIUS); SIGNAL_PEPTIDE_H_REGION (PHOBIUS); TMhelix (TMHMM)		no GO terms	no GO terms
TRINITY_DN34991_c0_g1_i1	ommochrome-binding -like	1061	Upregulated	2.46561E-104	67.8					IPR015943 (G3DSA:2.130.10.GENE3D); IPR011042 (G3DSA:2.120.10.GENE3D); SIGNAL_PEPTIDE_N_REGION (PHOBIUS); SIGNAL_PEPTIDE (PHOBIUS); SIGNAL_PEPTIDE_H_REGION (PHOBIUS); SIGNAL_PEPTIDE_C_REGION (PHOBIUS); NON_CYTOPLASMIC_DOMAIN (PHOBIUS); SignalP-noTM (SIGNALP_EUK); SSF63829 (SUPERFAMILY)		F:GO:0005515	F:protein binding
TRINITY_DN35025_c0_g1_i1	TPA: cuticle	715	Downregulated	8.0319E-41	74.8					SIGNAL_PEPTIDE_N_REGION (PHOBIUS); SIGNAL_PEPTIDE_H_REGION (PHOBIUS); NON_CYTOPLASMIC_DOMAIN (PHOBIUS); SIGNAL_PEPTIDE_C_REGION (PHOBIUS); SIGNAL_PEPTIDE (PHOBIUS); SignalP-noTM (SIGNALP_GRAM_NEGATIVE); SignalP-noTM (SIGNALP_EUK); SignalP-TM (SIGNALP_GRAM_POSITIVE)		no GO terms	no GO terms
TRINITY_DN35065_c0_g1_i2	hemolymph lipopolysaccharide-binding -	905	Upregulated	6.61687E-13	51.8					IPR001304 (SMART); IPR001304 (PFAM); IPR016186 (G3DSA:3.10.100.GENE3D); PTHR22802 (PANTHER); SIGNAL_PEPTIDE (PHOBIUS); SIGNAL_PEPTIDE_C_REGION (PHOBIUS); SIGNAL_PEPTIDE_H_REGION (PHOBIUS); NON_CYTOPLASMIC_DOMAIN (PHOBIUS); SIGNAL_PEPTIDE_N_REGION (PHOBIUS); IPR001304 (PROSITE_PROFILES); cd00037 (CDD); SignalP-TM (SIGNALP_GRAM_POSITIVE); SignalP-noTM (SIGNALP_EUK); SignalP-noTM (SIGNALP_GRAM_NEGAT…		no GO terms	no GO terms
TRINITY_DN35082_c0_g3_i1	diapausin precursor	525	Downregulated	5.31286E-14	67.0	3	C:GO:0005576; P:GO:0019732; F:GO:0019855	C:extracellular region; P:antifungal humoral response; F:calcium channel inhibitor activity		IPR012525 (PFAM); NON_CYTOPLASMIC_DOMAIN (PHOBIUS); SIGNAL_PEPTIDE_C_REGION (PHOBIUS); SIGNAL_PEPTIDE_N_REGION (PHOBIUS); SIGNAL_PEPTIDE (PHOBIUS); SIGNAL_PEPTIDE_H_REGION (PHOBIUS); IPR012525 (PRODOM); SignalP-noTM (SIGNALP_EUK); SignalP-noTM (SIGNALP_GRAM_NEGATIVE); SignalP-TM (SIGNALP_GRAM_POSITIVE); TMhelix (TMHMM)		C:GO:0005576; P:GO:0050832	C:extracellular region; P:defense response to fungus
TRINITY_DN35093_c0_g1_i1	bifunctional glutamate proline--tRNA ligase isoform X1	1606	Upregulated	0.0	92.6					Coil (COILS); IPR000924 (PRINTS); IPR020058 (PFAM); IPR004526 (TIGRFAM); IPR014729 (G3DSA:3.40.50.GENE3D); IPR014729 (G3DSA:3.40.50.GENE3D); IPR020061 (G3DSA:1.10.1160.GENE3D); IPR020056 (G3DSA:2.40.240.GENE3D); IPR020059 (PFAM); mobidb-lite (MOBIDB_LITE); PTHR43382 (PANTHER); PTHR43382:SF2 (PANTHER); IPR001412 (PROSITE_PATTERNS); cd00807 (CDD); IPR011035 (SUPERFAMILY); SSF52374 (SUPERFAMILY)		F:GO:0000166; F:GO:0016876; F:GO:0005524; P:GO:0006418; F:GO:0004812; C:GO:0005737; F:GO:0004818; P:GO:0043039; P:GO:0006424; P:GO:0006412	F:nucleotide binding; F:ligase activity, forming aminoacyl-tRNA and related compounds; F:ATP binding; P:tRNA aminoacylation for protein translation; F:aminoacyl-tRNA ligase activity; C:cytoplasm; F:glutamate-tRNA ligase activity; P:tRNA aminoacylation; P:glutamyl-tRNA aminoacylation; P:translation
TRINITY_DN35095_c0_g1_i1	---NA---	737	Downregulated							CYTOPLASMIC_DOMAIN (PHOBIUS); TRANSMEMBRANE (PHOBIUS); NON_CYTOPLASMIC_DOMAIN (PHOBIUS)		no GO terms	no GO terms
TRINITY_DN35135_c2_g1_i1	---NA---	1605	Downregulated							mobidb-lite (MOBIDB_LITE)		no GO terms	no GO terms
TRINITY_DN35150_c0_g1_i1	pupal cuticle 36-like	705	Downregulated	1.73776E-15	51.4					mobidb-lite (MOBIDB_LITE); NON_CYTOPLASMIC_DOMAIN (PHOBIUS); SIGNAL_PEPTIDE_C_REGION (PHOBIUS); SIGNAL_PEPTIDE_H_REGION (PHOBIUS); SIGNAL_PEPTIDE_N_REGION (PHOBIUS); SIGNAL_PEPTIDE (PHOBIUS); SignalP-TM (SIGNALP_GRAM_POSITIVE); SignalP-noTM (SIGNALP_EUK)		no GO terms	no GO terms
TRINITY_DN35257_c1_g1_i1	cytochrome P450 341B14	907	Upregulated	9.43837E-102	74.4	5	F:GO:0005506; F:GO:0016705; P:GO:0055114; F:GO:0004497; F:GO:0020037	F:iron ion binding; F:oxidoreductase activity, acting on paired donors, with incorporation or reduction of molecular oxygen; P:oxidation-reduction process; F:monooxygenase activity; F:heme binding		G3DSA:1.10.630.10 (GENE3D); IPR001128 (PFAM); PTHR24291 (PANTHER); PTHR24291:SF80 (PANTHER); SIGNAL_PEPTIDE_H_REGION (PHOBIUS); SIGNAL_PEPTIDE (PHOBIUS); SIGNAL_PEPTIDE_C_REGION (PHOBIUS); SIGNAL_PEPTIDE_N_REGION (PHOBIUS); NON_CYTOPLASMIC_DOMAIN (PHOBIUS); SignalP-noTM (SIGNALP_EUK); IPR001128 (SUPERFAMILY)		F:GO:0005506; F:GO:0016705; P:GO:0055114; F:GO:0020037	F:iron ion binding; F:oxidoreductase activity, acting on paired donors, with incorporation or reduction of molecular oxygen; P:oxidation-reduction process; F:heme binding
TRINITY_DN35302_c0_g1_i1	cuticular RR-2 motif 63 isoform-4	547	Downregulated	2.18072E-29	86.6					IPR000618 (PRINTS); IPR000618 (PFAM); PTHR12236 (PANTHER); PTHR12236:SF48 (PANTHER); IPR031311 (PROSITE_PATTERNS); SIGNAL_PEPTIDE_N_REGION (PHOBIUS); SIGNAL_PEPTIDE_C_REGION (PHOBIUS); SIGNAL_PEPTIDE (PHOBIUS); SIGNAL_PEPTIDE_H_REGION (PHOBIUS); NON_CYTOPLASMIC_DOMAIN (PHOBIUS); IPR000618 (PROSITE_PROFILES); SignalP-TM (SIGNALP_GRAM_POSITIVE); SignalP-noTM (SIGNALP_GRAM_NEGATIVE); SignalP-noTM (S…		F:GO:0042302	F:structural constituent of cuticle
TRINITY_DN35302_c0_g1_i2	cuticular RR-2 motif 63 isoform-1	569	Downregulated	1.43348E-26	88.0					IPR000618 (PRINTS); IPR000618 (PFAM); PTHR12236 (PANTHER); PTHR12236:SF48 (PANTHER); IPR031311 (PROSITE_PATTERNS); SIGNAL_PEPTIDE_H_REGION (PHOBIUS); SIGNAL_PEPTIDE_N_REGION (PHOBIUS); NON_CYTOPLASMIC_DOMAIN (PHOBIUS); SIGNAL_PEPTIDE_C_REGION (PHOBIUS); SIGNAL_PEPTIDE (PHOBIUS); IPR000618 (PROSITE_PROFILES); SignalP-noTM (SIGNALP_EUK); SignalP-noTM (SIGNALP_GRAM_NEGATIVE); TMhelix (TMHMM); TMheli…		F:GO:0042302	F:structural constituent of cuticle
TRINITY_DN35302_c0_g1_i3	cuticular RR-2 motif 63 isoform-1	569	Downregulated	1.11348E-29	87.4					IPR000618 (PRINTS); IPR000618 (PFAM); PTHR12236:SF48 (PANTHER); PTHR12236 (PANTHER); IPR031311 (PROSITE_PATTERNS); SIGNAL_PEPTIDE (PHOBIUS); NON_CYTOPLASMIC_DOMAIN (PHOBIUS); SIGNAL_PEPTIDE_N_REGION (PHOBIUS); SIGNAL_PEPTIDE_C_REGION (PHOBIUS); SIGNAL_PEPTIDE_H_REGION (PHOBIUS); IPR000618 (PROSITE_PROFILES); SignalP-noTM (SIGNALP_EUK); SignalP-noTM (SIGNALP_GRAM_NEGATIVE); TMhelix (TMHMM); TMheli…		F:GO:0042302	F:structural constituent of cuticle
TRINITY_DN35302_c0_g1_i4	cuticular RR-2 motif 63 isoform-4	561	Downregulated	2.05388E-26	93.0					IPR000618 (PRINTS); IPR000618 (PFAM); PTHR12236:SF48 (PANTHER); PTHR12236 (PANTHER); IPR031311 (PROSITE_PATTERNS); SIGNAL_PEPTIDE_H_REGION (PHOBIUS); SIGNAL_PEPTIDE_N_REGION (PHOBIUS); SIGNAL_PEPTIDE (PHOBIUS); NON_CYTOPLASMIC_DOMAIN (PHOBIUS); SIGNAL_PEPTIDE_C_REGION (PHOBIUS); IPR000618 (PROSITE_PROFILES); SignalP-noTM (SIGNALP_GRAM_NEGATIVE); SignalP-noTM (SIGNALP_EUK); SignalP-TM (SIGNALP_GRA…		F:GO:0042302	F:structural constituent of cuticle
TRINITY_DN35302_c0_g1_i5	cuticular RR-2 motif 63 isoform-1	543	Downregulated	4.45366E-29	87.0					IPR000618 (PRINTS); IPR000618 (PFAM); PTHR12236 (PANTHER); PTHR12236:SF48 (PANTHER); IPR031311 (PROSITE_PATTERNS); SIGNAL_PEPTIDE_H_REGION (PHOBIUS); SIGNAL_PEPTIDE_C_REGION (PHOBIUS); SIGNAL_PEPTIDE_N_REGION (PHOBIUS); SIGNAL_PEPTIDE (PHOBIUS); NON_CYTOPLASMIC_DOMAIN (PHOBIUS); IPR000618 (PROSITE_PROFILES); SignalP-noTM (SIGNALP_GRAM_NEGATIVE); SignalP-noTM (SIGNALP_EUK); TMhelix (TMHMM); TMheli…		F:GO:0042302	F:structural constituent of cuticle
TRINITY_DN35341_c1_g1_i3	GTP cyclohydrolase 1 isoform X2	1107	Downregulated	2.69009E-164	94.4	3	C:GO:0005737; F:GO:0003934; P:GO:0046654	C:cytoplasm; F:GTP cyclohydrolase I activity; P:tetrahydrofolate biosynthetic process	EC:3.5.4; EC:3.5.4.16	G3DSA:1.10.286.10 (GENE3D); G3DSA:3.30.1130.10 (GENE3D); IPR001474 (TIGRFAM); IPR020602 (PFAM); PTHR11109:SF9 (PANTHER); IPR001474 (PANTHER); IPR018234 (PROSITE_PATTERNS); IPR018234 (PROSITE_PATTERNS); IPR001474 (HAMAP); cd00642 (CDD); SSF55620 (SUPERFAMILY)	Acting on carbon-nitrogen bonds, other than peptide bonds; GTP cyclohydrolase I	C:GO:0005737; F:GO:0003934; P:GO:0046654	C:cytoplasm; F:GTP cyclohydrolase I activity; P:tetrahydrofolate biosynthetic process
TRINITY_DN35374_c0_g4_i1	farnesoic acid O-methyl transferase	1145	Upregulated	2.63061E-86	84.0	2	F:GO:0008168; P:GO:0032259	F:methyltransferase activity; P:methylation		IPR006616 (SMART); IPR024518 (PFAM); PTHR31649 (PANTHER); PTHR31649:SF6 (PANTHER)		no GO terms	no GO terms
TRINITY_DN35469_c0_g2_i1	diapausin precursor	562	Upregulated	3.52947E-19	68.6	3	C:GO:0005576; P:GO:0019732; F:GO:0019855	C:extracellular region; P:antifungal humoral response; F:calcium channel inhibitor activity		IPR012525 (PFAM); SIGNAL_PEPTIDE_N_REGION (PHOBIUS); SIGNAL_PEPTIDE_C_REGION (PHOBIUS); SIGNAL_PEPTIDE_H_REGION (PHOBIUS); NON_CYTOPLASMIC_DOMAIN (PHOBIUS); SIGNAL_PEPTIDE (PHOBIUS); IPR012525 (PRODOM); SignalP-noTM (SIGNALP_EUK); SignalP-TM (SIGNALP_GRAM_POSITIVE); TMhelix (TMHMM)		P:GO:0050832; C:GO:0005576	P:defense response to fungus; C:extracellular region
TRINITY_DN35589_c0_g1_i1	serine protease 33	934	Downregulated	2.63592E-93	69.0	1	F:GO:0008233	F:peptidase activity		IPR001314 (PRINTS); IPR001254 (SMART); IPR001254 (PFAM); G3DSA:2.40.10.10 (GENE3D); G3DSA:2.40.10.10 (GENE3D); G3DSA:2.40.10.10 (GENE3D); PTHR24276 (PANTHER); IPR018114 (PROSITE_PATTERNS); NON_CYTOPLASMIC_DOMAIN (PHOBIUS); SIGNAL_PEPTIDE_N_REGION (PHOBIUS); SIGNAL_PEPTIDE_C_REGION (PHOBIUS); SIGNAL_PEPTIDE (PHOBIUS); SIGNAL_PEPTIDE_H_REGION (PHOBIUS); IPR001254 (PROSITE_PROFILES); PS51257 (PROSIT…		P:GO:0006508; F:GO:0004252	P:proteolysis; F:serine-type endopeptidase activity
TRINITY_DN35608_c0_g1_i1	---NA---	951	Downregulated							NON_CYTOPLASMIC_DOMAIN (PHOBIUS); CYTOPLASMIC_DOMAIN (PHOBIUS); TRANSMEMBRANE (PHOBIUS); TMhelix (TMHMM)		no GO terms	no GO terms
TRINITY_DN35622_c0_g1_i1	larval cuticle LCP-17-like	668	Downregulated	1.97369E-39	71.4	1	F:GO:0042302	F:structural constituent of cuticle		IPR000618 (PRINTS); IPR000618 (PFAM); PTHR10380:SF166 (PANTHER); PTHR10380 (PANTHER); IPR031311 (PROSITE_PATTERNS); SIGNAL_PEPTIDE_N_REGION (PHOBIUS); SIGNAL_PEPTIDE_H_REGION (PHOBIUS); SIGNAL_PEPTIDE_C_REGION (PHOBIUS); NON_CYTOPLASMIC_DOMAIN (PHOBIUS); SIGNAL_PEPTIDE (PHOBIUS); IPR000618 (PROSITE_PROFILES); SignalP-TM (SIGNALP_GRAM_POSITIVE); SignalP-noTM (SIGNALP_EUK); SignalP-noTM (SIGNALP_GR…		F:GO:0042302	F:structural constituent of cuticle
TRINITY_DN35630_c1_g1_i3	muscle LIM Mlp84B-like isoform X1	1135	Upregulated	3.22085E-35	94.2					IPR001781 (SMART); IPR001781 (PFAM); G3DSA:2.10.110.10 (GENE3D); PTHR24215:SF27 (PANTHER); PTHR24215 (PANTHER); IPR001781 (PROSITE_PATTERNS); IPR001781 (PROSITE_PROFILES); cd09326 (CDD); SSF57716 (SUPERFAMILY); SSF57716 (SUPERFAMILY)		no GO terms	no GO terms
TRINITY_DN35701_c0_g2_i5	antibacterial protein	599	Upregulated	3.81507E-5	44.0	1	P:GO:0006952	P:defense response		IPR003614 (G3DSA:3.30.30.GENE3D); G3DSA:2.10.25.10 (GENE3D); TRANSMEMBRANE (PHOBIUS); CYTOPLASMIC_DOMAIN (PHOBIUS); NON_CYTOPLASMIC_DOMAIN (PHOBIUS)		P:GO:0006952	P:defense response
TRINITY_DN35722_c0_g1_i1*	larval cuticle A2B-like	575	Downregulated	2.10344E-32	71.6	1	F:GO:0042302	F:structural constituent of cuticle		IPR000618 (PRINTS); IPR000618 (PFAM); PTHR12236 (PANTHER); PTHR12236:SF48 (PANTHER); IPR031311 (PROSITE_PATTERNS); SIGNAL_PEPTIDE_N_REGION (PHOBIUS); SIGNAL_PEPTIDE_C_REGION (PHOBIUS); SIGNAL_PEPTIDE (PHOBIUS); NON_CYTOPLASMIC_DOMAIN (PHOBIUS); SIGNAL_PEPTIDE_H_REGION (PHOBIUS); IPR000618 (PROSITE_PROFILES); SignalP-TM (SIGNALP_GRAM_POSITIVE); SignalP-noTM (SIGNALP_EUK); SignalP-noTM (SIGNALP_GRA…		F:GO:0042302	F:structural constituent of cuticle
TRINITY_DN35722_c0_g2_i1	cuticular RR-2 motif 59 precursor	783	Downregulated	2.50384E-29	90.4					IPR000618 (PRINTS); IPR000618 (PFAM); PTHR12236 (PANTHER); PTHR12236:SF48 (PANTHER); IPR031311 (PROSITE_PATTERNS); SIGNAL_PEPTIDE_C_REGION (PHOBIUS); SIGNAL_PEPTIDE_N_REGION (PHOBIUS); SIGNAL_PEPTIDE_H_REGION (PHOBIUS); NON_CYTOPLASMIC_DOMAIN (PHOBIUS); SIGNAL_PEPTIDE (PHOBIUS); IPR000618 (PROSITE_PROFILES); SignalP-TM (SIGNALP_GRAM_POSITIVE); SignalP-noTM (SIGNALP_EUK); SignalP-noTM (SIGNALP_GRA…		F:GO:0042302	F:structural constituent of cuticle
TRINITY_DN35761_c0_g1_i1	---NA---	934	Upregulated							CYTOPLASMIC_DOMAIN (PHOBIUS); NON_CYTOPLASMIC_DOMAIN (PHOBIUS); TRANSMEMBRANE (PHOBIUS); CYTOPLASMIC_DOMAIN (PHOBIUS); TRANSMEMBRANE (PHOBIUS); TMhelix (TMHMM); TMhelix (TMHMM)		no GO terms	no GO terms
TRINITY_DN35782_c0_g2_i1	---NA---	734	Upregulated							SIGNAL_PEPTIDE_N_REGION (PHOBIUS); SIGNAL_PEPTIDE_H_REGION (PHOBIUS); NON_CYTOPLASMIC_DOMAIN (PHOBIUS); SIGNAL_PEPTIDE_C_REGION (PHOBIUS); SIGNAL_PEPTIDE (PHOBIUS); SignalP-noTM (SIGNALP_EUK); SignalP-TM (SIGNALP_GRAM_POSITIVE)		no GO terms	no GO terms
TRINITY_DN35853_c0_g1_i1	proton-coupled folate transporter-like	1571	Downregulated	0.0	85.2					G3DSA:1.20.1250.20 (GENE3D); G3DSA:1.20.1250.20 (GENE3D); IPR011701 (PFAM); mobidb-lite (MOBIDB_LITE); PTHR23507:SF23 (PANTHER); PTHR23507 (PANTHER); NON_CYTOPLASMIC_DOMAIN (PHOBIUS); NON_CYTOPLASMIC_DOMAIN (PHOBIUS); CYTOPLASMIC_DOMAIN (PHOBIUS); CYTOPLASMIC_DOMAIN (PHOBIUS); CYTOPLASMIC_DOMAIN (PHOBIUS); CYTOPLASMIC_DOMAIN (PHOBIUS); NON_CYTOPLASMIC_DOMAIN (PHOBIUS); CYTOPLASMIC_DOMAIN (PHOBIUS…		P:GO:0055085; C:GO:0016021	P:transmembrane transport; C:integral component of membrane
TRINITY_DN35875_c0_g1_i1	---NA---	857	Downregulated							CYTOPLASMIC_DOMAIN (PHOBIUS); NON_CYTOPLASMIC_DOMAIN (PHOBIUS); TRANSMEMBRANE (PHOBIUS); TMhelix (TMHMM)		no GO terms	no GO terms
TRINITY_DN35896_c0_g2_i1	---NA---	626	Downregulated							no IPS match		no IPS match	no IPS match
TRINITY_DN35902_c1_g1_i1	ATP-dependent RNA helicase dbp2-like isoform X2	1072	Upregulated	9.31847E-149	97.8					IPR014001 (SMART); IPR011545 (PFAM); G3DSA:3.40.50.300 (GENE3D); mobidb-lite (MOBIDB_LITE); PTHR24031 (PANTHER); PTHR24031:SF367 (PANTHER); IPR014014 (PROSITE_PROFILES); IPR014001 (PROSITE_PROFILES); IPR027417 (SUPERFAMILY)		F:GO:0003676; F:GO:0005524	F:nucleic acid binding; F:ATP binding
TRINITY_DN35931_c0_g2_i1	NADP-dependent malic enzyme isoform X1	1878	Upregulated	0.0	88.2					IPR001891 (PRINTS); IPR012301 (SMART); IPR012302 (SMART); G3DSA:3.40.50.720 (GENE3D); IPR001891 (PIRSF); IPR012302 (PFAM); IPR012301 (G3DSA:3.40.50.GENE3D); IPR012301 (PFAM); mobidb-lite (MOBIDB_LITE); PTHR23406 (PANTHER); PTHR23406:SF36 (PANTHER); IPR015884 (PROSITE_PATTERNS); CYTOPLASMIC_DOMAIN (PHOBIUS); NON_CYTOPLASMIC_DOMAIN (PHOBIUS); TRANSMEMBRANE (PHOBIUS); SSF53223 (SUPERFAMILY); IPR0160…		F:GO:0051287; F:GO:0004470; F:GO:0004471; P:GO:0055114	F:NAD binding; F:malic enzyme activity; F:malate dehydrogenase (decarboxylating) (NAD+) activity; P:oxidation-reduction process
TRINITY_DN36014_c1_g1_i1	macrophage mannose receptor 1-like	1350	Upregulated	1.54591E-141	68.6	1	F:GO:0030246	F:carbohydrate binding		IPR001304 (SMART); IPR001304 (PFAM); IPR016186 (G3DSA:3.10.100.GENE3D); mobidb-lite (MOBIDB_LITE); PTHR22803 (PANTHER); SIGNAL_PEPTIDE_H_REGION (PHOBIUS); NON_CYTOPLASMIC_DOMAIN (PHOBIUS); SIGNAL_PEPTIDE_N_REGION (PHOBIUS); SIGNAL_PEPTIDE_C_REGION (PHOBIUS); SIGNAL_PEPTIDE (PHOBIUS); IPR001304 (PROSITE_PROFILES); IPR001304 (PROSITE_PROFILES); cd00037 (CDD); cd00037 (CDD); SignalP-noTM (SIGNALP_EU…		no GO terms	no GO terms
TRINITY_DN36020_c1_g1_i1	PREDICTED: uncharacterized protein LOC106715505	1753	Upregulated	0.0	70.4					IPR000305 (G3DSA:3.40.1440.GENE3D); IPR000477 (PFAM); G3DSA:3.30.70.270 (GENE3D); PTHR21301:SF9 (PANTHER); PTHR21301 (PANTHER); IPR000305 (PROSITE_PROFILES); IPR000477 (PROSITE_PROFILES); cd00304 (CDD); cd10442 (CDD); SSF56672 (SUPERFAMILY); IPR000305 (SUPERFAMILY)		no GO terms	no GO terms
TRINITY_DN36102_c0_g1_i1	---NA---	2436	Downregulated							TRANSMEMBRANE (PHOBIUS); SIGNAL_PEPTIDE_N_REGION (PHOBIUS); SIGNAL_PEPTIDE_C_REGION (PHOBIUS); CYTOPLASMIC_DOMAIN (PHOBIUS); NON_CYTOPLASMIC_DOMAIN (PHOBIUS); SIGNAL_PEPTIDE (PHOBIUS); SIGNAL_PEPTIDE_H_REGION (PHOBIUS); SignalP-TM (SIGNALP_EUK); TMhelix (TMHMM); TMhelix (TMHMM)		no GO terms	no GO terms
TRINITY_DN36128_c0_g1_i1	chitin deacetylase 2	1999	Downregulated	0.0	96.8					IPR002557 (SMART); IPR002172 (SMART); IPR002557 (G3DSA:2.170.140.GENE3D); IPR002557 (PFAM); G3DSA:4.10.400.10 (GENE3D); IPR002172 (PFAM); G3DSA:3.20.20.370 (GENE3D); PTHR11177:SF263 (PANTHER); PTHR11177 (PANTHER); IPR023415 (PROSITE_PATTERNS); SIGNAL_PEPTIDE (PHOBIUS); NON_CYTOPLASMIC_DOMAIN (PHOBIUS); SIGNAL_PEPTIDE_H_REGION (PHOBIUS); SIGNAL_PEPTIDE_C_REGION (PHOBIUS); SIGNAL_PEPTIDE_N_REGION (…		P:GO:0005975; F:GO:0008061; F:GO:0005515; F:GO:0003824; P:GO:0006030; C:GO:0005576	P:carbohydrate metabolic process; F:chitin binding; F:protein binding; F:catalytic activity; P:chitin metabolic process; C:extracellular region
TRINITY_DN36140_c0_g1_i1	PREDICTED: uncharacterized protein LOC106712347	884	Downregulated	1.92327E-92	79.4					G3DSA:3.15.10.10 (GENE3D); IPR020234 (PFAM); PTHR11008:SF39 (PANTHER); PTHR11008 (PANTHER); NON_CYTOPLASMIC_DOMAIN (PHOBIUS); SIGNAL_PEPTIDE_C_REGION (PHOBIUS); SIGNAL_PEPTIDE_N_REGION (PHOBIUS); SIGNAL_PEPTIDE (PHOBIUS); SIGNAL_PEPTIDE_H_REGION (PHOBIUS); SignalP-noTM (SIGNALP_GRAM_NEGATIVE); SignalP-noTM (SIGNALP_EUK); SignalP-TM (SIGNALP_GRAM_POSITIVE)		no GO terms	no GO terms
TRINITY_DN36163_c0_g1_i1*	KH domain- RNA- signal transduction-associated 2-like isoform X1	1140	Upregulated	3.68504E-160	79.8					IPR004087 (SMART); IPR004088 (G3DSA:3.30.1370.GENE3D); IPR004088 (PFAM); mobidb-lite (MOBIDB_LITE); mobidb-lite (MOBIDB_LITE); mobidb-lite (MOBIDB_LITE); mobidb-lite (MOBIDB_LITE); PTHR11208 (PANTHER); PTHR11208:SF74 (PANTHER); cd02395 (CDD); IPR004088 (SUPERFAMILY)		F:GO:0003676; F:GO:0003723	F:nucleic acid binding; F:RNA binding
TRINITY_DN36163_c0_g1_i2	KH domain- RNA- signal transduction-associated 2-like isoform X1	1008	Upregulated	3.19581E-137	79.8					IPR004087 (SMART); IPR004088 (G3DSA:3.30.1370.GENE3D); IPR004088 (PFAM); mobidb-lite (MOBIDB_LITE); mobidb-lite (MOBIDB_LITE); mobidb-lite (MOBIDB_LITE); PTHR11208 (PANTHER); PTHR11208:SF74 (PANTHER); cd02395 (CDD); IPR004088 (SUPERFAMILY)		F:GO:0003676; F:GO:0003723	F:nucleic acid binding; F:RNA binding
TRINITY_DN36187_c0_g1_i1	---NA---	1208	Downregulated							mobidb-lite (MOBIDB_LITE)		no GO terms	no GO terms
TRINITY_DN36187_c0_g1_i2*	---NA---	1297	Downregulated							mobidb-lite (MOBIDB_LITE); mobidb-lite (MOBIDB_LITE)		no GO terms	no GO terms
TRINITY_DN36255_c6_g1_i1	death-associated LIM-only	925	Upregulated	4.55055E-109	94.8	1	F:GO:0008270	F:zinc ion binding		IPR001781 (SMART); G3DSA:2.10.110.10 (GENE3D); G3DSA:2.10.110.10 (GENE3D); G3DSA:2.10.110.10 (GENE3D); IPR001781 (PFAM); PTHR24216 (PANTHER); IPR001781 (PROSITE_PATTERNS); IPR001781 (PROSITE_PATTERNS); IPR001781 (PROSITE_PATTERNS); IPR001781 (PROSITE_PROFILES); IPR001781 (PROSITE_PROFILES); IPR001781 (PROSITE_PROFILES); SSF57716 (SUPERFAMILY); SSF57716 (SUPERFAMILY); SSF57716 (SUPERFAMILY)		no GO terms	no GO terms
TRINITY_DN36277_c2_g1_i1	Plastin-2	566	Upregulated	4.7811E-127	96.8					IPR001715 (SMART); IPR001715 (G3DSA:1.10.418.GENE3D); IPR001715 (PFAM); IPR001715 (G3DSA:1.10.418.GENE3D); IPR030235 (PTHR19961:PANTHER); PTHR19961 (PANTHER); IPR001589 (PROSITE_PATTERNS); IPR001589 (PROSITE_PATTERNS); IPR001715 (PROSITE_PROFILES); IPR001715 (CDD); IPR001715 (SUPERFAMILY)		F:GO:0051015; F:GO:0005515; F:GO:0003779	F:actin filament binding; F:protein binding; F:actin binding
TRINITY_DN36293_c1_g1_i1	wing disc-specific	1418	Downregulated	5.29253E-14	49.0					mobidb-lite (MOBIDB_LITE); mobidb-lite (MOBIDB_LITE)		no GO terms	no GO terms
TRINITY_DN36347_c0_g1_i1	cuticle 1-like	794	Downregulated	3.93809E-26	90.2					SIGNAL_PEPTIDE_N_REGION (PHOBIUS); SIGNAL_PEPTIDE_H_REGION (PHOBIUS); SIGNAL_PEPTIDE (PHOBIUS); NON_CYTOPLASMIC_DOMAIN (PHOBIUS); SIGNAL_PEPTIDE_C_REGION (PHOBIUS); SignalP-TM (SIGNALP_EUK); TMhelix (TMHMM)		no GO terms	no GO terms
TRINITY_DN36347_c0_g1_i2*	---NA---	632	Downregulated							no IPS match		no IPS match	no IPS match
TRINITY_DN36388_c2_g1_i1	AF233590_1gloverin precursor	1409	Downregulated	5.61763E-65	70.0					IPR019729 (PFAM); TRANSMEMBRANE (PHOBIUS); NON_CYTOPLASMIC_DOMAIN (PHOBIUS); CYTOPLASMIC_DOMAIN (PHOBIUS)		no GO terms	no GO terms
TRINITY_DN36388_c2_g2_i1	ATP-dependent DNA helicase pif1-like	1070	Downregulated	9.88407E-101	89.6					IPR010285 (PFAM); IPR003840 (PFAM); G3DSA:3.40.50.300 (GENE3D); PTHR10492 (PANTHER); PTHR10492:SF43 (PANTHER); IPR027417 (SUPERFAMILY)		P:GO:0006281; F:GO:0005524; F:GO:0003678; P:GO:0000723; F:GO:0004386	P:DNA repair; F:ATP binding; F:DNA helicase activity; P:telomere maintenance; F:helicase activity
TRINITY_DN36390_c0_g1_i1*	ornithine mitochondrial	1704	Downregulated	0.0	86.6	3	F:GO:0030170; F:GO:0008483; P:GO:0008152	F:pyridoxal phosphate binding; F:transaminase activity; P:metabolic process		IPR005814 (PFAM); IPR015422 (G3DSA:3.90.1150.GENE3D); IPR015421 (G3DSA:3.40.640.GENE3D); IPR010164 (TIGRFAM); IPR005814 (PIRSF); IPR015422 (G3DSA:3.90.1150.GENE3D); PTHR11986 (PANTHER); IPR034757 (PTHR11986:PANTHER); IPR005814 (PROSITE_PATTERNS); IPR005814 (CDD); IPR015424 (SUPERFAMILY)		F:GO:0030170; F:GO:0003824; F:GO:0008483; F:GO:0004587	F:pyridoxal phosphate binding; F:catalytic activity; F:transaminase activity; F:ornithine-oxo-acid transaminase activity
TRINITY_DN36390_c0_g1_i2	ornithine mitochondrial	1589	Downregulated	0.0	86.6	3	F:GO:0030170; F:GO:0008483; P:GO:0008152	F:pyridoxal phosphate binding; F:transaminase activity; P:metabolic process		IPR005814 (PFAM); IPR015422 (G3DSA:3.90.1150.GENE3D); IPR005814 (PIRSF); IPR015421 (G3DSA:3.40.640.GENE3D); IPR010164 (TIGRFAM); IPR015422 (G3DSA:3.90.1150.GENE3D); PTHR11986 (PANTHER); IPR034757 (PTHR11986:PANTHER); IPR005814 (PROSITE_PATTERNS); IPR005814 (CDD); IPR015424 (SUPERFAMILY)		F:GO:0030170; F:GO:0003824; F:GO:0008483; F:GO:0004587	F:pyridoxal phosphate binding; F:catalytic activity; F:transaminase activity; F:ornithine-oxo-acid transaminase activity
TRINITY_DN36476_c0_g2_i1	eukaryotic translation initiation factor 3 subunit A	2036	Upregulated	0.0	97.6					Coil (COILS); Coil (COILS); SM00753 (SMART); IPR000717 (SMART); IPR011991 (G3DSA:1.10.10.GENE3D); IPR000717 (PFAM); mobidb-lite (MOBIDB_LITE); PTHR14005 (PANTHER)		F:GO:0005515	F:protein binding
TRINITY_DN36570_c2_g2_i4	pyrrolizidine alkaloid N-	2574	Downregulated	0.0	94.6	8	F:GO:0050661; P:GO:0051289; F:GO:0050660; P:GO:0009820; F:GO:0033784; P:GO:0055114; C:GO:0005576; F:GO:0004499	F:NADP binding; P:protein homotetramerization; F:flavin adenine dinucleotide binding; P:alkaloid metabolic process; F:senecionine N-oxygenase activity; P:oxidation-reduction process; C:extracellular region; F:N,N-dimethylaniline monooxygenase activity	EC:1.14.13.8; EC:1.14.13; EC:1.14.13.101	IPR000960 (PRINTS); IPR020946 (PFAM); IPR023753 (G3DSA:3.50.50.GENE3D); IPR023753 (G3DSA:3.50.50.GENE3D); PIRSF000332 (PIRSF); PTHR23023 (PANTHER); SIGNAL_PEPTIDE_N_REGION (PHOBIUS); SIGNAL_PEPTIDE (PHOBIUS); SIGNAL_PEPTIDE_H_REGION (PHOBIUS); SIGNAL_PEPTIDE_C_REGION (PHOBIUS); NON_CYTOPLASMIC_DOMAIN (PHOBIUS); SignalP-noTM (SIGNALP_EUK); SignalP-TM (SIGNALP_GRAM_POSITIVE); SignalP-noTM (SIGNALP_…	Flavin-containing monooxygenase; Acting on paired donors, with incorporation or reduction of molecular oxygen. The oxygen incorporated need not be derived from O(2); Senecionine N-oxygenase	F:GO:0050661; F:GO:0050660; F:GO:0016491; P:GO:0055114; F:GO:0004499	F:NADP binding; F:flavin adenine dinucleotide binding; F:oxidoreductase activity; P:oxidation-reduction process; F:N,N-dimethylaniline monooxygenase activity
TRINITY_DN36578_c1_g1_i1	serine protease 33	978	Downregulated	1.94938E-95	70.8	1	F:GO:0008236	F:serine-type peptidase activity		IPR001314 (PRINTS); IPR001254 (SMART); G3DSA:2.40.10.10 (GENE3D); IPR001254 (PFAM); G3DSA:2.40.10.10 (GENE3D); G3DSA:2.40.10.10 (GENE3D); PTHR24276 (PANTHER); IPR018114 (PROSITE_PATTERNS); SIGNAL_PEPTIDE_H_REGION (PHOBIUS); SIGNAL_PEPTIDE_N_REGION (PHOBIUS); SIGNAL_PEPTIDE (PHOBIUS); SIGNAL_PEPTIDE_C_REGION (PHOBIUS); NON_CYTOPLASMIC_DOMAIN (PHOBIUS); IPR001254 (PROSITE_PROFILES); IPR001254 (CDD)…		P:GO:0006508; F:GO:0004252	P:proteolysis; F:serine-type endopeptidase activity
TRINITY_DN36583_c0_g1_i1	---NA---	1135	Downregulated							TRANSMEMBRANE (PHOBIUS); CYTOPLASMIC_DOMAIN (PHOBIUS); NON_CYTOPLASMIC_DOMAIN (PHOBIUS); TMhelix (TMHMM)		no GO terms	no GO terms
TRINITY_DN36625_c0_g1_i1	uncharacterized protein LOC110382140	979	Downregulated	6.81028E-101	60.6					NON_CYTOPLASMIC_DOMAIN (PHOBIUS); SIGNAL_PEPTIDE_N_REGION (PHOBIUS); SIGNAL_PEPTIDE_C_REGION (PHOBIUS); SIGNAL_PEPTIDE_H_REGION (PHOBIUS); SIGNAL_PEPTIDE (PHOBIUS); SignalP-TM (SIGNALP_GRAM_POSITIVE); SignalP-noTM (SIGNALP_EUK); SignalP-noTM (SIGNALP_GRAM_NEGATIVE)		no GO terms	no GO terms
TRINITY_DN36637_c0_g1_i1	lysozyme-like	1256	Downregulated	2.0824E-70	75.0	2	P:GO:0008152; F:GO:0003796	P:metabolic process; F:lysozyme activity		IPR008597 (PFAM); IPR008597 (PANTHER); PTHR11195:SF19 (PANTHER); IPR018247 (PROSITE_PATTERNS); NON_CYTOPLASMIC_DOMAIN (PHOBIUS); SIGNAL_PEPTIDE_N_REGION (PHOBIUS); SIGNAL_PEPTIDE_H_REGION (PHOBIUS); SIGNAL_PEPTIDE_C_REGION (PHOBIUS); SIGNAL_PEPTIDE (PHOBIUS); SignalP-noTM (SIGNALP_EUK); SignalP-TM (SIGNALP_GRAM_POSITIVE); SignalP-noTM (SIGNALP_GRAM_NEGATIVE)		F:GO:0003796	F:lysozyme activity
TRINITY_DN36652_c0_g1_i3	lysosomal aspartic protease	1392	Upregulated	0.0	90.2					IPR001461 (PRINTS); IPR021109 (G3DSA:2.40.70.GENE3D); IPR033121 (PFAM); IPR021109 (G3DSA:2.40.70.GENE3D); IPR001461 (PANTHER); IPR033144 (PTHR13683:PANTHER); IPR001969 (PROSITE_PATTERNS); IPR001969 (PROSITE_PATTERNS); SIGNAL_PEPTIDE_H_REGION (PHOBIUS); SIGNAL_PEPTIDE_N_REGION (PHOBIUS); NON_CYTOPLASMIC_DOMAIN (PHOBIUS); SIGNAL_PEPTIDE_C_REGION (PHOBIUS); SIGNAL_PEPTIDE (PHOBIUS); IPR033121 (PROSI…		F:GO:0004190; P:GO:0006508; C:GO:0005764	F:aspartic-type endopeptidase activity; P:proteolysis; C:lysosome
TRINITY_DN36679_c2_g1_i1	RNA-binding 25-like isoform X2	1099	Upregulated	1.23466E-104	84.8					IPR000504 (SMART); G3DSA:3.30.70.330 (GENE3D); IPR000504 (PFAM); PTHR18806 (PANTHER); PTHR18806:SF31 (PANTHER); IPR000504 (PROSITE_PROFILES); IPR034268 (CDD); IPR000504 (SUPERFAMILY)		F:GO:0003676	F:nucleic acid binding
TRINITY_DN36692_c2_g1_i1	transcription factor kayak isoform X3	1508	Upregulated	8.05615E-178	90.6	3	F:GO:0003700; F:GO:0043565; P:GO:0006357	F:sequence-specific DNA binding transcription factor activity; F:sequence-specific DNA binding; P:regulation of transcription from RNA polymerase II promoter		Coil (COILS); Coil (COILS); IPR000837 (PRINTS); IPR004827 (SMART); IPR004827 (PFAM); G3DSA:1.20.5.170 (GENE3D); G3DSA:1.10.880.10 (GENE3D); mobidb-lite (MOBIDB_LITE); mobidb-lite (MOBIDB_LITE); IPR000837 (PANTHER); IPR004827 (PROSITE_PATTERNS); IPR004827 (PROSITE_PROFILES); cd14721 (CDD); SSF57959 (SUPERFAMILY)		F:GO:0003677; F:GO:0003700; P:GO:0006355; P:GO:0006357	F:DNA binding; F:sequence-specific DNA binding transcription factor activity; P:regulation of transcription, DNA-templated; P:regulation of transcription from RNA polymerase II promoter
TRINITY_DN36695_c1_g1_i3	---NA---	568	Upregulated							no IPS match		no IPS match	no IPS match
TRINITY_DN36697_c1_g1_i1	cuticular glycine-rich 21 isoform X1	1062	Downregulated	1.16427E-55	79.8					mobidb-lite (MOBIDB_LITE)		no GO terms	no GO terms
TRINITY_DN36697_c1_g1_i2*	cuticular glycine-rich 21 isoform X1	501	Downregulated	4.73062E-16	96.4					mobidb-lite (MOBIDB_LITE)		no GO terms	no GO terms
TRINITY_DN36785_c0_g1_i1	UDP-glycosyltransferase UGT40M1	1757	Downregulated	0.0	75.4	1	F:GO:0016757	F:transferase activity, transferring glycosyl groups		G3DSA:3.40.50.2000 (GENE3D); G3DSA:3.40.50.2000 (GENE3D); IPR002213 (PFAM); IPR002213 (PANTHER); PTHR11926:SF496 (PANTHER); IPR035595 (PROSITE_PATTERNS); SIGNAL_PEPTIDE_N_REGION (PHOBIUS); NON_CYTOPLASMIC_DOMAIN (PHOBIUS); CYTOPLASMIC_DOMAIN (PHOBIUS); SIGNAL_PEPTIDE (PHOBIUS); SIGNAL_PEPTIDE_C_REGION (PHOBIUS); TRANSMEMBRANE (PHOBIUS); SIGNAL_PEPTIDE_H_REGION (PHOBIUS); SSF53756 (SUPERFAMILY); T…		F:GO:0016758; P:GO:0008152	F:transferase activity, transferring hexosyl groups; P:metabolic process
TRINITY_DN36857_c0_g1_i1	heat shock 68-like	2209	Upregulated	0.0	94.8	1	F:GO:0005524	F:ATP binding		Coil (COILS); Coil (COILS); IPR013126 (PRINTS); IPR013126 (PFAM); G3DSA:3.30.420.40 (GENE3D); G3DSA:3.90.640.10 (GENE3D); IPR029047 (G3DSA:2.60.34.GENE3D); G3DSA:3.30.420.40 (GENE3D); IPR029048 (G3DSA:1.20.1270.GENE3D); mobidb-lite (MOBIDB_LITE); PTHR19375:SF258 (PANTHER); PTHR19375 (PANTHER); IPR018181 (PROSITE_PATTERNS); IPR018181 (PROSITE_PATTERNS); cd10233 (CDD); IPR029047 (SUPERFAMILY); SSF5…		no GO terms	no GO terms
TRINITY_DN36870_c4_g4_i1	cystathionine gamma-lyase	1583	Upregulated	1.52205E-171	75.2	3	F:GO:0030170; P:GO:0008152; F:GO:0016829	F:pyridoxal phosphate binding; P:metabolic process; F:lyase activity		IPR000277 (PIRSF); IPR015421 (G3DSA:3.40.640.GENE3D); IPR015422 (G3DSA:3.90.1150.GENE3D); IPR000277 (PFAM); PTHR11808:SF64 (PANTHER); IPR000277 (PANTHER); IPR000277 (PROSITE_PATTERNS); IPR000277 (CDD); IPR015424 (SUPERFAMILY)		F:GO:0030170; F:GO:0003824	F:pyridoxal phosphate binding; F:catalytic activity
TRINITY_DN36870_c4_g4_i2*	cystathionine gamma-lyase	1896	Upregulated	2.0633E-173	75.0	3	F:GO:0030170; P:GO:0008152; F:GO:0016829	F:pyridoxal phosphate binding; P:metabolic process; F:lyase activity		IPR000277 (PFAM); IPR015422 (G3DSA:3.90.1150.GENE3D); IPR015421 (G3DSA:3.40.640.GENE3D); IPR000277 (PIRSF); IPR000277 (PANTHER); PTHR11808:SF64 (PANTHER); IPR000277 (CDD); IPR015424 (SUPERFAMILY)		F:GO:0030170; F:GO:0003824	F:pyridoxal phosphate binding; F:catalytic activity
TRINITY_DN36870_c4_g4_i3	cystathionine gamma-lyase	1583	Upregulated	5.34828E-175	75.0	3	F:GO:0030170; P:GO:0008152; F:GO:0016829	F:pyridoxal phosphate binding; P:metabolic process; F:lyase activity		IPR000277 (PFAM); IPR015422 (G3DSA:3.90.1150.GENE3D); IPR015421 (G3DSA:3.40.640.GENE3D); IPR000277 (PIRSF); IPR000277 (PANTHER); PTHR11808:SF64 (PANTHER); IPR000277 (CDD); IPR015424 (SUPERFAMILY)		F:GO:0030170; F:GO:0003824	F:pyridoxal phosphate binding; F:catalytic activity
TRINITY_DN36870_c4_g4_i4	cystathionine gamma-lyase	1896	Upregulated	5.76531E-170	75.2	3	F:GO:0030170; P:GO:0008152; F:GO:0016829	F:pyridoxal phosphate binding; P:metabolic process; F:lyase activity		IPR000277 (PIRSF); IPR015421 (G3DSA:3.40.640.GENE3D); IPR000277 (PFAM); IPR015422 (G3DSA:3.90.1150.GENE3D); PTHR11808:SF64 (PANTHER); IPR000277 (PANTHER); IPR000277 (PROSITE_PATTERNS); IPR000277 (CDD); IPR015424 (SUPERFAMILY)		F:GO:0030170; F:GO:0003824	F:pyridoxal phosphate binding; F:catalytic activity
TRINITY_DN36889_c0_g1_i1*	TBC1 domain family member 15 isoform X4	2495	Upregulated	0.0	91.4					IPR000195 (SMART); IPR000195 (PFAM); G3DSA:1.10.8.270 (GENE3D); IPR021935 (PFAM); mobidb-lite (MOBIDB_LITE); PTHR22957 (PANTHER); PTHR22957:SF418 (PANTHER); IPR000195 (PROSITE_PROFILES); IPR000195 (SUPERFAMILY); IPR000195 (SUPERFAMILY)		no GO terms	no GO terms
TRINITY_DN36889_c0_g1_i2	TBC1 domain family member 15 isoform X3	1579	Upregulated	0.0	92.8					IPR000195 (SMART); G3DSA:1.10.8.270 (GENE3D); IPR000195 (PFAM); IPR021935 (PFAM); PTHR22957:SF418 (PANTHER); PTHR22957 (PANTHER); IPR000195 (PROSITE_PROFILES); IPR000195 (SUPERFAMILY)		no GO terms	no GO terms
TRINITY_DN36889_c0_g1_i3	TBC1 domain family member 15 isoform X4	2471	Upregulated	0.0	90.8					IPR000195 (SMART); G3DSA:1.10.8.270 (GENE3D); IPR021935 (PFAM); IPR000195 (PFAM); mobidb-lite (MOBIDB_LITE); PTHR22957:SF418 (PANTHER); PTHR22957 (PANTHER); IPR000195 (PROSITE_PROFILES); IPR000195 (SUPERFAMILY); IPR000195 (SUPERFAMILY)		no GO terms	no GO terms
TRINITY_DN36890_c3_g4_i3	---NA---	532	Upregulated							no IPS match		no IPS match	no IPS match
TRINITY_DN36999_c0_g1_i1	cuticular hypothetical 6 precursor	823	Downregulated	4.1073E-10	62.6					SIGNAL_PEPTIDE_N_REGION (PHOBIUS); SIGNAL_PEPTIDE_H_REGION (PHOBIUS); SIGNAL_PEPTIDE_C_REGION (PHOBIUS); NON_CYTOPLASMIC_DOMAIN (PHOBIUS); SIGNAL_PEPTIDE (PHOBIUS); SignalP-noTM (SIGNALP_GRAM_NEGATIVE); SignalP-noTM (SIGNALP_EUK); SignalP-TM (SIGNALP_GRAM_POSITIVE); TMhelix (TMHMM)		no GO terms	no GO terms
TRINITY_DN37054_c0_g1_i3	---NA---	777	Downregulated							TMhelix (TMHMM)		no GO terms	no GO terms
TRINITY_DN37069_c2_g1_i1*	glycogenin-2-like isoform X6	1736	Upregulated	0.0	90.8					IPR002495 (PFAM); IPR029044 (G3DSA:3.90.550.GENE3D); mobidb-lite (MOBIDB_LITE); PTHR11183 (PANTHER); PTHR11183:SF68 (PANTHER); cd02537 (CDD); IPR029044 (SUPERFAMILY)		F:GO:0016757	F:transferase activity, transferring glycosyl groups
TRINITY_DN37069_c2_g1_i2	glycogenin-2-like isoform X6	1754	Upregulated	0.0	90.8					IPR029044 (G3DSA:3.90.550.GENE3D); IPR002495 (PFAM); mobidb-lite (MOBIDB_LITE); PTHR11183:SF68 (PANTHER); PTHR11183 (PANTHER); cd02537 (CDD); IPR029044 (SUPERFAMILY)		F:GO:0016757	F:transferase activity, transferring glycosyl groups
TRINITY_DN37125_c0_g1_i2	large proline-rich BAG6	3694	Upregulated	5.12901E-95	66.2					Coil (COILS); IPR000626 (SMART); IPR000626 (PFAM); G3DSA:3.10.20.90 (GENE3D); IPR021925 (PFAM); mobidb-lite (MOBIDB_LITE); mobidb-lite (MOBIDB_LITE); mobidb-lite (MOBIDB_LITE); mobidb-lite (MOBIDB_LITE); mobidb-lite (MOBIDB_LITE); mobidb-lite (MOBIDB_LITE); mobidb-lite (MOBIDB_LITE); PTHR15204 (PANTHER); IPR000626 (PROSITE_PROFILES); cd01809 (CDD); IPR029071 (SUPERFAMILY)		F:GO:0005515	F:protein binding
TRINITY_DN37126_c0_g1_i4	dynein beta ciliary	554	Upregulated	2.66858E-56	96.2					IPR004273 (PFAM); PTHR10676:SF306 (PANTHER); IPR026983 (PANTHER)		F:GO:0003777; C:GO:0030286; P:GO:0007018	F:microtubule motor activity; C:dynein complex; P:microtubule-based movement
TRINITY_DN37127_c0_g1_i1*	---NA---	775	Downregulated							mobidb-lite (MOBIDB_LITE)		no GO terms	no GO terms
TRINITY_DN37127_c0_g1_i2	---NA---	738	Downregulated							mobidb-lite (MOBIDB_LITE)		no GO terms	no GO terms
TRINITY_DN37157_c6_g2_i1	---NA---	587	Downregulated							Coil (COILS); mobidb-lite (MOBIDB_LITE); TRANSMEMBRANE (PHOBIUS); NON_CYTOPLASMIC_DOMAIN (PHOBIUS); CYTOPLASMIC_DOMAIN (PHOBIUS); SignalP-TM (SIGNALP_GRAM_POSITIVE); TMhelix (TMHMM)		no GO terms	no GO terms
TRINITY_DN37218_c0_g2_i1	Nucleolysin TIA-1 isoform p40	633	Upregulated	3.76192E-18	88.75					mobidb-lite (MOBIDB_LITE)		no GO terms	no GO terms
TRINITY_DN37223_c0_g1_i1	synaptic vesicle glyco 2B-like	1753	Downregulated	0.0	74.8					G3DSA:1.20.1250.20 (GENE3D); G3DSA:1.20.1250.20 (GENE3D); IPR011701 (PFAM); PTHR24064:SF308 (PANTHER); PTHR24064 (PANTHER); TRANSMEMBRANE (PHOBIUS); CYTOPLASMIC_DOMAIN (PHOBIUS); CYTOPLASMIC_DOMAIN (PHOBIUS); CYTOPLASMIC_DOMAIN (PHOBIUS); TRANSMEMBRANE (PHOBIUS); TRANSMEMBRANE (PHOBIUS); TRANSMEMBRANE (PHOBIUS); NON_CYTOPLASMIC_DOMAIN (PHOBIUS); TRANSMEMBRANE (PHOBIUS); NON_CYTOPLASMIC_DOMAIN (PH…		P:GO:0055085; C:GO:0016021	P:transmembrane transport; C:integral component of membrane
TRINITY_DN37231_c0_g2_i5*	trypsin CFT-1-	690	Downregulated	2.7664E-19	52.6					IPR001254 (PFAM); G3DSA:2.40.10.10 (GENE3D); PTHR24276 (PANTHER); IPR001254 (PROSITE_PROFILES); IPR009003 (SUPERFAMILY)		P:GO:0006508; F:GO:0004252	P:proteolysis; F:serine-type endopeptidase activity
TRINITY_DN37231_c0_g2_i9	serine protease 39	885	Downregulated	5.2715E-46	54.2	5	P:GO:0006508; F:GO:0004252; F:GO:0008236; F:GO:0008233; F:GO:0016787	P:proteolysis; F:serine-type endopeptidase activity; F:serine-type peptidase activity; F:peptidase activity; F:hydrolase activity		IPR001254 (SMART); G3DSA:2.40.10.10 (GENE3D); G3DSA:2.40.10.10 (GENE3D); IPR001254 (PFAM); PTHR24276:SF66 (PANTHER); PTHR24276 (PANTHER); NON_CYTOPLASMIC_DOMAIN (PHOBIUS); SIGNAL_PEPTIDE_C_REGION (PHOBIUS); SIGNAL_PEPTIDE_N_REGION (PHOBIUS); SIGNAL_PEPTIDE_H_REGION (PHOBIUS); SIGNAL_PEPTIDE (PHOBIUS); IPR001254 (PROSITE_PROFILES); SignalP-noTM (SIGNALP_EUK); IPR009003 (SUPERFAMILY)		P:GO:0006508; F:GO:0004252	P:proteolysis; F:serine-type endopeptidase activity
TRINITY_DN37243_c0_g1_i1	ribosome biogenesis BOP1 homolog	1003	Upregulated	0.0	86.2					IPR001680 (SMART); IPR012953 (SMART); IPR012953 (PFAM); IPR015943 (G3DSA:2.130.10.GENE3D); IPR001680 (PFAM); IPR028598 (PANTHER); IPR019775 (PROSITE_PATTERNS); IPR017986 (PROSITE_PROFILES); IPR001680 (PROSITE_PROFILES); IPR017986 (SUPERFAMILY)		F:GO:0005515; P:GO:0042254; P:GO:0006364	F:protein binding; P:ribosome biogenesis; P:rRNA processing
TRINITY_DN37274_c1_g3_i1	---NA---	624	Downregulated							no IPS match		no IPS match	no IPS match
TRINITY_DN37282_c0_g1_i1	DNA RNA non-specific endonuclease	1390	Downregulated	0.0	82.8	4	F:GO:0003676; F:GO:0046872; P:GO:0008152; F:GO:0016787	F:nucleic acid binding; F:metal ion binding; P:metabolic process; F:hydrolase activity		IPR001604 (SMART); IPR020821 (SMART); G3DSA:3.40.570.10 (GENE3D); IPR001604 (PFAM); PTHR13966:SF12 (PANTHER); PTHR13966 (PANTHER); NON_CYTOPLASMIC_DOMAIN (PHOBIUS); SIGNAL_PEPTIDE (PHOBIUS); SIGNAL_PEPTIDE_C_REGION (PHOBIUS); SIGNAL_PEPTIDE_H_REGION (PHOBIUS); SIGNAL_PEPTIDE_N_REGION (PHOBIUS); cd00091 (CDD); SignalP-noTM (SIGNALP_EUK); SSF54060 (SUPERFAMILY); TMhelix (TMHMM)		F:GO:0003676; F:GO:0046872; F:GO:0016787	F:nucleic acid binding; F:metal ion binding; F:hydrolase activity
TRINITY_DN37294_c1_g1_i1	Retinol dehydratase	810	Upregulated	1.70914E-24	81.6	3	F:GO:0046872; P:GO:0008152; F:GO:0008146	F:metal ion binding; P:metabolic process; F:sulfotransferase activity		G3DSA:3.40.50.300 (GENE3D); IPR000863 (PFAM); IPR027417 (SUPERFAMILY)		F:GO:0008146	F:sulfotransferase activity
TRINITY_DN37301_c4_g2_i2*	---NA---	683	Upregulated							IPR003614 (G3DSA:3.30.30.GENE3D); NON_CYTOPLASMIC_DOMAIN (PHOBIUS); SIGNAL_PEPTIDE (PHOBIUS); SIGNAL_PEPTIDE_N_REGION (PHOBIUS); SIGNAL_PEPTIDE_H_REGION (PHOBIUS); SIGNAL_PEPTIDE_C_REGION (PHOBIUS); SignalP-noTM (SIGNALP_EUK); SignalP-TM (SIGNALP_GRAM_POSITIVE); SignalP-noTM (SIGNALP_GRAM_NEGATIVE)		P:GO:0006952	P:defense response
TRINITY_DN37301_c4_g3_i2	---NA---	582	Upregulated							NON_CYTOPLASMIC_DOMAIN (PHOBIUS); SIGNAL_PEPTIDE_N_REGION (PHOBIUS); SIGNAL_PEPTIDE (PHOBIUS); SIGNAL_PEPTIDE_C_REGION (PHOBIUS); SIGNAL_PEPTIDE_H_REGION (PHOBIUS); SignalP-noTM (SIGNALP_GRAM_NEGATIVE); SignalP-noTM (SIGNALP_EUK); SignalP-TM (SIGNALP_GRAM_POSITIVE)		no GO terms	no GO terms
TRINITY_DN37354_c0_g1_i1	glycine-rich cell wall structural -like	764	Downregulated	9.90728E-10	78.2					mobidb-lite (MOBIDB_LITE)		no GO terms	no GO terms
TRINITY_DN37354_c0_g1_i2*	filaggrin-2-like isoform X1	1683	Downregulated	1.14304E-8	64.4					mobidb-lite (MOBIDB_LITE); SIGNAL_PEPTIDE_H_REGION (PHOBIUS); SIGNAL_PEPTIDE (PHOBIUS); SIGNAL_PEPTIDE_N_REGION (PHOBIUS); SIGNAL_PEPTIDE_C_REGION (PHOBIUS); NON_CYTOPLASMIC_DOMAIN (PHOBIUS); SignalP-TM (SIGNALP_GRAM_POSITIVE); SignalP-noTM (SIGNALP_EUK)		no GO terms	no GO terms
TRINITY_DN37560_c4_g1_i1	probable multidrug resistance-associated lethal(2)03659	970	Downregulated	1.38228E-104	75.6	3	F:GO:0000166; F:GO:0016887; P:GO:0006810	F:nucleotide binding; F:ATPase activity; P:transport	EC:3.6.1; EC:3.6.1.3; EC:3.6.1.15	G3DSA:1.20.1560.10 (GENE3D); IPR011527 (PFAM); mobidb-lite (MOBIDB_LITE); PTHR24223:SF268 (PANTHER); PTHR24223 (PANTHER); TRANSMEMBRANE (PHOBIUS); CYTOPLASMIC_DOMAIN (PHOBIUS); CYTOPLASMIC_DOMAIN (PHOBIUS); NON_CYTOPLASMIC_DOMAIN (PHOBIUS); TRANSMEMBRANE (PHOBIUS); CYTOPLASMIC_DOMAIN (PHOBIUS); NON_CYTOPLASMIC_DOMAIN (PHOBIUS); TRANSMEMBRANE (PHOBIUS); TRANSMEMBRANE (PHOBIUS); IPR011527 (PROSITE_…	Acting on acid anhydrides; Adenosinetriphosphatase; Nucleoside-triphosphate phosphatase	F:GO:0005524; F:GO:0042626; P:GO:0055085; C:GO:0016021; P:GO:0006810	F:ATP binding; F:ATPase activity, coupled to transmembrane movement of substances; P:transmembrane transport; C:integral component of membrane; P:transport
TRINITY_DN37564_c1_g1_i1	---NA---	647	Downregulated							no IPS match		no IPS match	no IPS match
TRINITY_DN37592_c0_g1_i2	odorant binding LOC100301495 precursor	897	Upregulated	4.84501E-49	69.4					IPR010562 (PFAM)		no GO terms	no GO terms
TRINITY_DN37633_c2_g1_i1	eukaryotic peptide chain release factor subunit 1	1920	Upregulated	0.0	99.6	3	P:GO:0006415; C:GO:0005737; F:GO:0016149	P:translational termination; C:cytoplasm; F:translation release factor activity, codon specific		IPR005140 (SMART); IPR029064 (G3DSA:3.30.1330.GENE3D); G3DSA:1.20.5.170 (GENE3D); G3DSA:3.30.420.60 (GENE3D); IPR005142 (PFAM); IPR005141 (PFAM); IPR004403 (TIGRFAM); IPR005140 (PFAM); IPR024049 (G3DSA:3.30.960.GENE3D); IPR004403 (PANTHER); IPR029064 (SUPERFAMILY); SSF53137 (SUPERFAMILY); IPR024049 (SUPERFAMILY)		P:GO:0006415; C:GO:0005737; F:GO:0003747	P:translational termination; C:cytoplasm; F:translation release factor activity
TRINITY_DN37636_c0_g1_i1	collagen alpha-1(IV) chain	6311	Downregulated	0.0	75.4					IPR001442 (SMART); G3DSA:2.160.20.50 (GENE3D); IPR001442 (G3DSA:2.170.240.GENE3D); IPR001442 (PFAM); IPR008160 (PFAM); mobidb-lite (MOBIDB_LITE); mobidb-lite (MOBIDB_LITE); mobidb-lite (MOBIDB_LITE); mobidb-lite (MOBIDB_LITE); PTHR24023 (PANTHER); PTHR24023:SF806 (PANTHER); SIGNAL_PEPTIDE_H_REGION (PHOBIUS); SIGNAL_PEPTIDE_N_REGION (PHOBIUS); NON_CYTOPLASMIC_DOMAIN (PHOBIUS); SIGNAL_PEPTIDE_C_REG…		C:GO:0005581; F:GO:0005201	C:collagen trimer; F:extracellular matrix structural constituent
TRINITY_DN37649_c0_g1_i1	twitchin isoform X18	4274	Upregulated	0.0	95.0					PR00014 (PRINTS); IPR003598 (SMART); IPR003599 (SMART); IPR003961 (SMART); IPR013783 (G3DSA:2.60.40.GENE3D); IPR013783 (G3DSA:2.60.40.GENE3D); G3DSA:2.20.25.10 (GENE3D); IPR013098 (PFAM); IPR013783 (G3DSA:2.60.40.GENE3D); IPR013783 (G3DSA:2.60.40.GENE3D); IPR013783 (G3DSA:2.60.40.GENE3D); IPR013783 (G3DSA:2.60.40.GENE3D); IPR003961 (PFAM); IPR013783 (G3DSA:2.60.40.GENE3D); mobidb-lite (MOBIDB_LIT…		F:GO:0005515	F:protein binding
TRINITY_DN37651_c2_g1_i1*	cleavage and polyadenylation specificity factor subunit CG7185 isoform X3	984	Upregulated	1.15617E-106	93.6					IPR000504 (SMART); G3DSA:3.30.70.330 (GENE3D); IPR000504 (PFAM); mobidb-lite (MOBIDB_LITE); mobidb-lite (MOBIDB_LITE); IPR034771 (PTHR23204:PANTHER); IPR034772 (PANTHER); IPR000504 (PROSITE_PROFILES); cd12643 (CDD); IPR000504 (SUPERFAMILY)		F:GO:0003676	F:nucleic acid binding
TRINITY_DN37651_c2_g1_i2	cleavage and polyadenylation specificity factor subunit CG7185 isoform X3	869	Upregulated	1.77262E-45	89.2					mobidb-lite (MOBIDB_LITE); IPR034772 (PANTHER)		no GO terms	no GO terms
TRINITY_DN37657_c0_g1_i2*	luciferin 4-monooxygenase-like	2463	Upregulated	0.0	81.8					G3DSA:3.30.300.30 (GENE3D); G3DSA:3.40.50.980 (GENE3D); IPR025110 (PFAM); IPR000873 (PFAM); G3DSA:3.40.50.980 (GENE3D); IPR027380 (G3DSA:4.10.8.GENE3D); G3DSA:2.30.38.10 (GENE3D); PTHR24096 (PANTHER); PTHR24096:SF262 (PANTHER); IPR020845 (PROSITE_PATTERNS); SSF56801 (SUPERFAMILY)		F:GO:0003824; P:GO:0008152; P:GO:0008218	F:catalytic activity; P:metabolic process; P:bioluminescence
TRINITY_DN37657_c0_g1_i3	luciferin 4-monooxygenase-like	2440	Upregulated	0.0	81.8					G3DSA:3.30.300.30 (GENE3D); G3DSA:3.40.50.980 (GENE3D); IPR025110 (PFAM); IPR000873 (PFAM); G3DSA:3.40.50.980 (GENE3D); IPR027380 (G3DSA:4.10.8.GENE3D); G3DSA:2.30.38.10 (GENE3D); PTHR24096 (PANTHER); PTHR24096:SF262 (PANTHER); IPR020845 (PROSITE_PATTERNS); SSF56801 (SUPERFAMILY)		F:GO:0003824; P:GO:0008152; P:GO:0008218	F:catalytic activity; P:metabolic process; P:bioluminescence
TRINITY_DN37669_c0_g1_i1	---NA---	1386	Downregulated							CYTOPLASMIC_DOMAIN (PHOBIUS); TRANSMEMBRANE (PHOBIUS); NON_CYTOPLASMIC_DOMAIN (PHOBIUS)		no GO terms	no GO terms
TRINITY_DN37678_c1_g1_i1	PREDICTED: collagenase-like	610	Upregulated	2.63025E-51	65.4					IPR001314 (PRINTS); IPR001254 (SMART); IPR001254 (PFAM); G3DSA:2.40.10.10 (GENE3D); G3DSA:2.40.10.10 (GENE3D); G3DSA:2.40.10.10 (GENE3D); PTHR24256 (PANTHER); IPR035694 (PTHR24256:PANTHER); IPR018114 (PROSITE_PATTERNS); SIGNAL_PEPTIDE (PHOBIUS); SIGNAL_PEPTIDE_N_REGION (PHOBIUS); NON_CYTOPLASMIC_DOMAIN (PHOBIUS); SIGNAL_PEPTIDE_C_REGION (PHOBIUS); SIGNAL_PEPTIDE_H_REGION (PHOBIUS); IPR001254 (PRO…		P:GO:0006508; F:GO:0004252; P:GO:0007596	P:proteolysis; F:serine-type endopeptidase activity; P:blood coagulation
TRINITY_DN37713_c3_g2_i1	endonuclease-reverse transcriptase	718	Downregulated	4.30162E-22	72.8	2	P:GO:0090304; F:GO:0003824	P:nucleic acid metabolic process; F:catalytic activity		no IPS match		no IPS match	no IPS match
TRINITY_DN37720_c0_g1_i2	---NA---	576	Upregulated							NON_CYTOPLASMIC_DOMAIN (PHOBIUS); TRANSMEMBRANE (PHOBIUS); CYTOPLASMIC_DOMAIN (PHOBIUS); TMhelix (TMHMM)		no GO terms	no GO terms
TRINITY_DN37746_c0_g1_i1	storage -1	2518	Upregulated	0.0	90.0	1	F:GO:0045735	F:nutrient reservoir activity		IPR013788 (PRINTS); IPR005203 (PFAM); IPR000896 (PFAM); IPR008922 (G3DSA:1.10.1280.GENE3D); IPR005204 (G3DSA:1.20.1370.GENE3D); IPR005204 (PFAM); IPR005203 (G3DSA:2.60.40.GENE3D); IPR013788 (PANTHER); PTHR11511:SF29 (PANTHER); IPR013788 (PROSITE_PATTERNS); IPR013788 (PROSITE_PATTERNS); NON_CYTOPLASMIC_DOMAIN (PHOBIUS); SIGNAL_PEPTIDE_C_REGION (PHOBIUS); SIGNAL_PEPTIDE (PHOBIUS); SIGNAL_PEPTIDE_N_…		no GO terms	no GO terms
TRINITY_DN37759_c1_g2_i3	glutathione S-transferase 1-like	1163	Downregulated	1.13242E-99	76.8	2	P:GO:0008152; F:GO:0004364	P:metabolic process; F:glutathione transferase activity	EC:2.5.1.18	IPR004045 (PFAM); IPR004046 (PFAM); G3DSA:3.40.30.10 (GENE3D); G3DSA:1.20.1050.10 (GENE3D); PTHR11260:SF404 (PANTHER); PTHR11260 (PANTHER); IPR004045 (PROSITE_PROFILES); IPR010987 (PROSITE_PROFILES); cd03177 (CDD); IPR010987 (SUPERFAMILY); IPR012336 (SUPERFAMILY)	Glutathione transferase	F:GO:0005515	F:protein binding
TRINITY_DN37780_c0_g1_i1	larval cuticle 1-like	1402	Downregulated	3.61879E-23	71.4	1	F:GO:0042302	F:structural constituent of cuticle		IPR000618 (PRINTS); IPR000618 (PFAM); PTHR10380:SF166 (PANTHER); PTHR10380 (PANTHER); IPR031311 (PROSITE_PATTERNS); SIGNAL_PEPTIDE_C_REGION (PHOBIUS); SIGNAL_PEPTIDE_N_REGION (PHOBIUS); SIGNAL_PEPTIDE (PHOBIUS); SIGNAL_PEPTIDE_H_REGION (PHOBIUS); NON_CYTOPLASMIC_DOMAIN (PHOBIUS); IPR000618 (PROSITE_PROFILES); SignalP-noTM (SIGNALP_GRAM_NEGATIVE); SignalP-TM (SIGNALP_GRAM_POSITIVE); SignalP-noTM (…		F:GO:0042302	F:structural constituent of cuticle
TRINITY_DN37780_c0_g1_i2	larval cuticle 1-like	1401	Downregulated	3.58812E-23	71.4	1	F:GO:0042302	F:structural constituent of cuticle		IPR000618 (PRINTS); IPR000618 (PFAM); PTHR10380:SF166 (PANTHER); PTHR10380 (PANTHER); IPR031311 (PROSITE_PATTERNS); SIGNAL_PEPTIDE_C_REGION (PHOBIUS); SIGNAL_PEPTIDE (PHOBIUS); SIGNAL_PEPTIDE_N_REGION (PHOBIUS); SIGNAL_PEPTIDE_H_REGION (PHOBIUS); NON_CYTOPLASMIC_DOMAIN (PHOBIUS); IPR000618 (PROSITE_PROFILES); SignalP-noTM (SIGNALP_GRAM_NEGATIVE); SignalP-TM (SIGNALP_GRAM_POSITIVE); SignalP-noTM (…		F:GO:0042302	F:structural constituent of cuticle
TRINITY_DN37804_c1_g3_i2	long-chain fatty acid transport 4-like	2070	Upregulated	0.0	93.6	2	F:GO:0003824; P:GO:0008152	F:catalytic activity; P:metabolic process		G3DSA:3.30.300.30 (GENE3D); IPR000873 (PFAM); G3DSA:3.40.50.980 (GENE3D); G3DSA:3.40.50.980 (GENE3D); PTHR43107 (PANTHER); PTHR43107:SF12 (PANTHER); IPR020845 (PROSITE_PATTERNS); SSF56801 (SUPERFAMILY)		F:GO:0003824; P:GO:0008152	F:catalytic activity; P:metabolic process
TRINITY_DN37848_c1_g4_i10*	carbonyl reductase family member 4-like	846	Upregulated	1.78346E-110	76.4					IPR002347 (PRINTS); IPR002347 (PRINTS); G3DSA:3.40.50.720 (GENE3D); PF13561 (PFAM); PTHR24322:SF686 (PANTHER); PTHR24322 (PANTHER); IPR020904 (PROSITE_PATTERNS); IPR016040 (SUPERFAMILY)		F:GO:0016491	F:oxidoreductase activity
TRINITY_DN37848_c1_g4_i11	carbonyl reductase family member 4-like	870	Upregulated	1.49321E-112	77.0					IPR002347 (PRINTS); IPR002347 (PRINTS); PF13561 (PFAM); G3DSA:3.40.50.720 (GENE3D); PTHR24322 (PANTHER); PTHR24322:SF686 (PANTHER); IPR020904 (PROSITE_PATTERNS); IPR016040 (SUPERFAMILY)		F:GO:0016491	F:oxidoreductase activity
TRINITY_DN37848_c1_g4_i4	carbonyl reductase family member 4-like	805	Upregulated	7.39417E-100	78.8					IPR002347 (PRINTS); IPR002347 (PRINTS); PF13561 (PFAM); G3DSA:3.40.50.720 (GENE3D); PTHR24322:SF686 (PANTHER); PTHR24322 (PANTHER); IPR020904 (PROSITE_PATTERNS); IPR016040 (SUPERFAMILY); TMhelix (TMHMM)		F:GO:0016491	F:oxidoreductase activity
TRINITY_DN37853_c3_g1_i1	---NA---	838	Downregulated							NON_CYTOPLASMIC_DOMAIN (PHOBIUS); CYTOPLASMIC_DOMAIN (PHOBIUS); TRANSMEMBRANE (PHOBIUS); TMhelix (TMHMM)		no GO terms	no GO terms
TRINITY_DN37856_c0_g1_i1	Alpha-amylase 1	2009	Upregulated	0.0	89.2	3	F:GO:0004556; P:GO:0005975; F:GO:0043169	F:alpha-amylase activity; P:carbohydrate metabolic process; F:cation binding	EC:3.2.1.1; EC:3.2.1	IPR006046 (PRINTS); IPR031319 (SMART); IPR006047 (SMART); IPR006048 (PFAM); G3DSA:2.60.40.1180 (GENE3D); G3DSA:3.20.20.80 (GENE3D); IPR006047 (PFAM); PTHR43447:SF11 (PANTHER); PTHR43447 (PANTHER); SIGNAL_PEPTIDE_H_REGION (PHOBIUS); SIGNAL_PEPTIDE_N_REGION (PHOBIUS); SIGNAL_PEPTIDE (PHOBIUS); NON_CYTOPLASMIC_DOMAIN (PHOBIUS); SIGNAL_PEPTIDE_C_REGION (PHOBIUS); cd11317 (CDD); SignalP-noTM (SIGNALP_…	Alpha-amylase; Glycosylases	P:GO:0005975; F:GO:0003824; F:GO:0043169	P:carbohydrate metabolic process; F:catalytic activity; F:cation binding
TRINITY_DN37856_c0_g1_i2	alpha-amylase 2-like	2121	Upregulated	0.0	89.4	3	F:GO:0004556; P:GO:0005975; F:GO:0043169	F:alpha-amylase activity; P:carbohydrate metabolic process; F:cation binding	EC:3.2.1.1; EC:3.2.1	IPR006046 (PRINTS); IPR006047 (SMART); IPR031319 (SMART); G3DSA:3.20.20.80 (GENE3D); IPR006048 (PFAM); G3DSA:2.60.40.1180 (GENE3D); IPR006047 (PFAM); PTHR43447:SF11 (PANTHER); PTHR43447 (PANTHER); NON_CYTOPLASMIC_DOMAIN (PHOBIUS); SIGNAL_PEPTIDE_C_REGION (PHOBIUS); SIGNAL_PEPTIDE (PHOBIUS); SIGNAL_PEPTIDE_N_REGION (PHOBIUS); SIGNAL_PEPTIDE_H_REGION (PHOBIUS); cd11317 (CDD); SignalP-noTM (SIGNALP_…	Alpha-amylase; Glycosylases	P:GO:0005975; F:GO:0003824; F:GO:0043169	P:carbohydrate metabolic process; F:catalytic activity; F:cation binding
TRINITY_DN37879_c12_g5_i3	---NA---	559	Downregulated							no IPS match		no IPS match	no IPS match
TRINITY_DN37880_c0_g2_i1	simila to	2120	Upregulated	5.71845E-132	78.0	2	F:GO:0019901; P:GO:0000079	F:protein kinase binding; P:regulation of cyclin-dependent protein serine/threonine kinase activity		IPR013763 (G3DSA:1.10.472.GENE3D); IPR013922 (PFAM); PTHR15615 (PANTHER); PTHR15615:SF40 (PANTHER)		F:GO:0019901; P:GO:0000079	F:protein kinase binding; P:regulation of cyclin-dependent protein serine/threonine kinase activity
TRINITY_DN37884_c11_g2_i1	carboxyl cholinesterase 5BL	513	Upregulated	1.18311E-76	85.8	2	P:GO:0008152; F:GO:0016787	P:metabolic process; F:hydrolase activity		IPR002018 (PFAM); IPR029058 (G3DSA:3.40.50.GENE3D); PTHR43142 (PANTHER); IPR029058 (SUPERFAMILY)		no GO terms	no GO terms
TRINITY_DN37900_c0_g2_i10	---NA---	503	Downregulated							TMhelix (TMHMM)		no GO terms	no GO terms
TRINITY_DN37902_c0_g1_i7	cytochrome P450	2570	Upregulated	0.0	84.6	5	F:GO:0005506; F:GO:0016705; P:GO:0055114; F:GO:0004497; F:GO:0020037	F:iron ion binding; F:oxidoreductase activity, acting on paired donors, with incorporation or reduction of molecular oxygen; P:oxidation-reduction process; F:monooxygenase activity; F:heme binding		IPR001128 (PRINTS); IPR002401 (PRINTS); G3DSA:1.10.630.10 (GENE3D); IPR001128 (PFAM); PTHR24292 (PANTHER); PTHR24292:SF75 (PANTHER); IPR017972 (PROSITE_PATTERNS); SIGNAL_PEPTIDE_H_REGION (PHOBIUS); SIGNAL_PEPTIDE_C_REGION (PHOBIUS); SIGNAL_PEPTIDE (PHOBIUS); NON_CYTOPLASMIC_DOMAIN (PHOBIUS); SIGNAL_PEPTIDE_N_REGION (PHOBIUS); IPR001128 (SUPERFAMILY); TMhelix (TMHMM)		F:GO:0005506; F:GO:0016705; P:GO:0055114; F:GO:0020037	F:iron ion binding; F:oxidoreductase activity, acting on paired donors, with incorporation or reduction of molecular oxygen; P:oxidation-reduction process; F:heme binding
TRINITY_DN37923_c0_g1_i5	fatty acid synthase-like	1043	Downregulated	4.32199E-56	67.0					no IPS match		no IPS match	no IPS match
TRINITY_DN37923_c0_g1_i6	fatty acid synthase	1019	Downregulated	1.32455E-50	67.2					no IPS match		no IPS match	no IPS match
TRINITY_DN42625_c0_g1_i1	---NA---	584	Downregulated							no IPS match		no IPS match	no IPS match
TRINITY_DN47718_c0_g1_i1	uncharacterized protein LOC101741917 isoform X2	542	Downregulated	1.75397E-32	85.4					mobidb-lite (MOBIDB_LITE); mobidb-lite (MOBIDB_LITE)		no GO terms	no GO terms
TRINITY_DN48449_c0_g1_i1	filamentous growth regulator 23-like	543	Downregulated	1.94716E-100	91.0					IPR000082 (G3DSA:3.30.70.GENE3D); mobidb-lite (MOBIDB_LITE); IPR000082 (PROSITE_PROFILES)		no GO terms	no GO terms
TRINITY_DN57366_c0_g1_i1	circumsporozoite -like isoform X2	553	Downregulated	1.02164E-5	100.0					mobidb-lite (MOBIDB_LITE); NON_CYTOPLASMIC_DOMAIN (PHOBIUS); SIGNAL_PEPTIDE_N_REGION (PHOBIUS); SIGNAL_PEPTIDE_C_REGION (PHOBIUS); SIGNAL_PEPTIDE_H_REGION (PHOBIUS); SIGNAL_PEPTIDE (PHOBIUS); SignalP-TM (SIGNALP_EUK); TMhelix (TMHMM)		no GO terms	no GO terms
TRINITY_DN7416_c0_g1_i1	GPI-anchored 58	550	Downregulated	1.95956E-16	63.8	1	F:GO:0042302	F:structural constituent of cuticle		no IPS match		no IPS match	no IPS match
TRINITY_DN8129_c0_g1_i1	Nose resistant to fluoxetine 6	500	Downregulated	2.60523E-70	92.6					PTHR11161:SF29 (PANTHER); PTHR11161 (PANTHER); CYTOPLASMIC_DOMAIN (PHOBIUS); SIGNAL_PEPTIDE_C_REGION (PHOBIUS); SIGNAL_PEPTIDE (PHOBIUS); NON_CYTOPLASMIC_DOMAIN (PHOBIUS); NON_CYTOPLASMIC_DOMAIN (PHOBIUS); SIGNAL_PEPTIDE_N_REGION (PHOBIUS); SIGNAL_PEPTIDE_H_REGION (PHOBIUS); TRANSMEMBRANE (PHOBIUS); TRANSMEMBRANE (PHOBIUS); SignalP-TM (SIGNALP_EUK); SignalP-noTM (SIGNALP_GRAM_NEGATIVE); TMhelix (…		no GO terms	no GO terms
TRINITY_DN8913_c0_g1_i1	PREDICTED: protein virilizer	768	Upregulated	2.4201E-116	86.4					IPR031801 (PFAM); IPR026736 (PANTHER); PTHR23185:SF2 (PANTHER)		no GO terms	no GO terms

## Sheet: Supp Table S4
Supplementary table 4. Functional annotation and expression values of up-regulated (positive Log2FC) and down-regulated (negative Log2FC) genes in albino wood tiger moth (Arctia plantaginis) caterpillars relative to warningly-coloured caterpillars.
Genes names and references can be found at the bottom of this table.
Transcript_ID	Sequence Description	Blast Hit Accession	Blast Hit Taxonomy Name	Blast Hit Similarity	Mapping GO Term	Mapping GO Category	Annotation GO ID	InterPro Accession	FC	log2FC	Category
TRINITY_DN42115_c0_g1_i1	putative attacin	AAD09288.1	Hyphantria cunea	90.17%	extracellular region-IEA	Cellular Component-IEA	GO:0005576		-0.532258	-1.09622	AMP
TRINITY_DN40101_c0_g1_i1	attacin B	ABL63641.1	Hyphantria cunea	94.35%	extracellular region-IEA	Cellular Component-IEA	GO:0005576		-0.458333	-0.884523	AMP
TRINITY_DN47728_c0_g1_i1	putative attacin	AAD09288.1	Hyphantria cunea	90.60%	extracellular region-IEA	Cellular Component-IEA	GO:0005576		0.571429	0.652077	AMP
TRINITY_DN31217_c0_g1_i1	attacin B	ABL63641.1	Hyphantria cunea	90.96%	extracellular region-IEA	Cellular Component-IEA	GO:0005576		0.893031	0.920698	AMP
TRINITY_DN30619_c0_g1_i1	von Willebrand factor type EGF and pentraxin domain-containing 1	XP_013190281.1	Amyelois transitella	99.05%					-0.960912	-4.67713	Growth
TRINITY_DN43567_c0_g1_i1	imaginal disc growth factor	ABC79625.1	Mamestra brassicae	96.37%	chitinase activity-IEA;chitin catabolic process-IEA;hydrolase activity, hydrolyzing O-glycosyl compounds-IEA;carbohydrate metabolic process-IEA	Molecular Function-IEA;Biological Process-IEA;Molecular Function-IEA;Biological Process-IEA	GO:0004568;GO:0005975;GO:0006032		-0.923077	-3.70044	Growth
TRINITY_DN41796_c0_g1_i1	probable tRNA N6-adenosine threonylcarbamoyltransferase	XP_004932940.1	Bombyx mori	95.96%					-0.916667	-3.58496	Growth
TRINITY_DN39836_c0_g1_i1	cell growth regulator with RING finger domain 1-like	XP_021198055.1	Helicoverpa armigera	97.73%					-0.888889	-3.16993	Growth
TRINITY_DN40554_c0_g1_i1	threonylcarbamoyladenosine tRNA methylthiotransferase	XP_021189409.1	Helicoverpa armigera	95.34%					-0.875	-3	Growth
TRINITY_DN37657_c0_g1_i1	chitin synthase 2	AJF93428.1	Mamestra configurata	88.05%					-0.803125	-2.34465	Growth
TRINITY_DN37657_c0_g1_i1	cuticle 7-like	XP_022122048.1	Pieris rapae	71.05%					-0.803125	-2.34465	Growth
TRINITY_DN46530_c0_g1_i1	transforming growth factor beta-1-induced transcript 1	XP_021195738.1	Helicoverpa armigera	94.51%					-0.8	-2.32193	Growth
TRINITY_DN44711_c0_g1_i1	pupal cuticle 20-like	XP_021191400.1	Helicoverpa armigera	90.64%					-0.8	-2.32193	Growth
TRINITY_DN45877_c0_g1_i1	larval cuticle 16 17-like	XP_011549500.1	Plutella xylostella	74.16%					-0.8	-2.32193	Growth
TRINITY_DN39941_c0_g1_i1	Chitin synthase regulatory factor 2	KOB75333.1	Operophtera brumata	74.44%					-0.75	-2	Growth
TRINITY_DN40917_c0_g1_i1	tRNA-specific adenosine deaminase 1	XP_021200732.1	Helicoverpa armigera	79.86%					-0.722222	-1.848	Growth
TRINITY_DN46088_c0_g1_i1	dimethyladenosine transferase mitochondrial	XP_021186697.1	Helicoverpa armigera	92.33%					-0.666667	-1.58496	Growth
TRINITY_DN46942_c0_g1_i1	larval cuticle LCP-17-like	XP_013194611.1	Amyelois transitella	73.88%				IPR000618;IPR000618;noIPR;noIPR;IPR031311;noIPR;noIPR;noIPR;noIPR;noIPR;IPR000618;noIPR;noIPR;noIPR	-0.666667	-1.58496	Growth
TRINITY_DN25218_c0_g1_i1	Chitinase-3 3	KOB74628.1	Operophtera brumata	64.29%					-0.612565	-1.36798	Growth
TRINITY_DN24359_c0_g1_i1	von Willebrand factor type EGF and pentraxin domain-containing 1 isoform X2	XP_021200737.1	Helicoverpa armigera	96.21%					-0.602837	-1.3322	Growth
TRINITY_DN41533_c0_g1_i1	multiple epidermal growth factor-like domains 10	XP_004922190.1	Bombyx mori	65.42%					-0.588235	-1.28011	Growth
TRINITY_DN39304_c0_g1_i1	probable dimethyladenosine transferase	XP_021193516.1	Helicoverpa armigera	99.02%					-0.555556	-1.16993	Growth
TRINITY_DN43134_c0_g1_i1	S-methyl-5 -thioadenosine phosphorylase	XP_021199072.1	Helicoverpa armigera	95.42%					-0.555556	-1.16993	Growth
TRINITY_DN33742_c0_g1_i1	adenosine 3 -phospho 5 -phosphosulfate transporter 2 isoform X2	XP_021184152.1/XP_021184151.1	Helicoverpa armigera/Helicoverpa armigera	91.36%					-0.442953	-0.844129	Growth
TRINITY_DN44542_c0_g1_i1	inhibitor of growth 3	XP_021195799.1	Helicoverpa armigera	96.93%					-0.428571	-0.807355	Growth
TRINITY_DN45471_c0_g1_i1	chitinase protein	AAB47539.1	Hyphantria cunea	99.47%	metabolic process-IEA;chitinase activity-IEA;chitin binding-IEA;chitin catabolic process-IEA;chitin metabolic process-IEA;hydrolase activity, hydrolyzing O-glycosyl compounds-IEA;extracellular region-IEA;hydrolase activity-IEA;hydrolase activity, acting on glycosyl bonds-IEA;carbohydrate metabolic process-IEA	Biological Process-IEA;Molecular Function-IEA;Molecular Function-IEA;Biological Process-IEA;Biological Process-IEA;Molecular Function-IEA;Cellular Component-IEA;Molecular Function-IEA;Molecular Function-IEA;Biological Process-IEA	GO:0004568;GO:0005576;GO:0005975;GO:0006032;GO:0008061		-0.416667	-0.777608	Growth
TRINITY_DN44768_c0_g1_i1	probable endochitinase	XP_013185619.1	Amyelois transitella	83.00%					-0.410448	-0.762308	Growth
TRINITY_DN37756_c0_g1_i1	insulin-like growth factor-binding complex acid labile subunit	XP_021196546.1/XP_021196547.1	Helicoverpa armigera/Helicoverpa armigera	93.93%					-0.385673	-0.702921	Growth
TRINITY_DN43515_c0_g1_i1	cuticle -like	XP_022117984.1	Pieris rapae	77.86%					-0.384615	-0.70044	Growth
TRINITY_DN37893_c0_g1_i1	larval cuticle A2B-like	XP_021191120.1	Helicoverpa armigera	88.15%					-0.357143	-0.63743	Growth
TRINITY_DN25667_c0_g2_i1	chitinase-3 1	XP_014210861.1	Copidosoma floridanum	54.40%				IPR002557;IPR002557;IPR002557	-0.326531	-0.570316	Growth
TRINITY_DN8842_c0_g1_i1	multiple epidermal growth factor-like domains 8	XP_021183973.1	Helicoverpa armigera	96.43%					-0.307692	-0.530515	Growth
TRINITY_DN37950_c0_g1_i1	larval cuticle LCP-17-like	XP_021184510.1/XP_021200089.1	Helicoverpa armigera/Helicoverpa armigera	82.08%					-0.3	-0.514573	Growth
TRINITY_DN48090_c0_g1_i1	endochitinase A-like	XP_021195829.1	Helicoverpa armigera	83.87%					-0.298969	-0.51245	Growth
TRINITY_DN40749_c0_g1_i1	larval cuticle LCP-30-like	XP_021200394.1	Helicoverpa armigera	93.37%					-0.222222	-0.36257	Growth
TRINITY_DN20338_c0_g1_i1	adenosine monophosphate- transferase FICD homolog	XP_021194595.1/XP_021194596.1	Helicoverpa armigera/Helicoverpa armigera	89.50%					-0.214286	-0.347923	Growth
TRINITY_DN28492_c0_g1_i1	ras-related and estrogen-regulated growth inhibitor	XP_013164567.1	Papilio xuthus	96.51%					-0.184	-0.293359	Growth
TRINITY_DN25955_c0_g1_i1	TGF-beta-activated kinase 1 and MAP3K7-binding 1-like	XP_021198936.1	Helicoverpa armigera	91.61%					-0.178218	-0.283172	Growth
TRINITY_DN37446_c0_g1_i1	ras-related and estrogen-regulated growth inhibitor	XP_021185795.1	Helicoverpa armigera	97.22%					-0.16129	-0.253757	Growth
TRINITY_DN38948_c0_g1_i1	growth arrest and DNA damage-inducible s-interacting 1	XP_021187768.1	Helicoverpa armigera	85.77%					-0.153846	-0.241008	Growth
TRINITY_DN32968_c0_g1_i1	larval cuticle LCP-30-like	XP_021201007.1	Helicoverpa armigera	74.12%					-0.148148	-0.231326	Growth
TRINITY_DN36064_c0_g2_i1	adenosine deaminase CECR1-like	XP_011549828.1	Plutella xylostella	78.61%					-0.142857	-0.222392	Growth
TRINITY_DN28311_c0_g1_i1	fibroblast growth factor receptor	AQY56784.1	Spodoptera frugiperda	79.91%					-0.125	-0.192645	Growth
TRINITY_DN43986_c0_g1_i1	inhibitor of growth 2	XP_021191772.1	Helicoverpa armigera	95.99%					-0.115385	-0.176878	Growth
TRINITY_DN37347_c0_g1_i1	probable endochitinase	XP_013185619.1	Amyelois transitella	82.41%					-0.104066	-0.158535	Growth
TRINITY_DN48483_c0_g1_i1	hepatoma-derived growth factor-related 3 isoform X1	XP_012551824.1	Bombyx mori	81.36%					-0.09375	-0.142019	Growth
TRINITY_DN36717_c0_g1_i1	dimethyladenosine transferase mitochondrial	XP_021186355.1	Helicoverpa armigera	91.97%					-0.0616143	-0.0917471	Growth
TRINITY_DN45848_c0_g1_i1	hepatocyte growth factor-regulated tyrosine kinase substrate-like	XP_021192073.1	Helicoverpa armigera	89.24%					-0.0555556	-0.0824622	Growth
TRINITY_DN42311_c0_g1_i1	growth arrest-specific 8	XP_022117206.1	Pieris rapae	93.57%					0	0	Growth
TRINITY_DN18371_c0_g1_i1	TGF-beta-activated kinase 1 and MAP3K7-binding 1-like	XP_021198936.1	Helicoverpa armigera	91.16%					0.00769231	0.0110552	Growth
TRINITY_DN39644_c0_g1_i1	oxidative stress-induced growth inhibitor 1-like	XP_021194883.1	Helicoverpa armigera	82.39%					0.00961538	0.0138058	Growth
TRINITY_DN16969_c0_g1_i1	larval cuticle 1-like	XP_013141397.1	Papilio polytes	79.35%					0.011236	0.0161197	Growth
TRINITY_DN41640_c0_g1_i1	adenosine deaminase CECR1-A-like	XP_021189479.1	Helicoverpa armigera	78.19%					0.0454545	0.0641303	Growth
TRINITY_DN22551_c0_g1_i1	probable tRNA N6-adenosine mitochondrial	XP_021189019.1	Helicoverpa armigera	82.77%					0.0785714	0.109122	Growth
TRINITY_DN45871_c0_g1_i1	cuticle 7-like	XP_022122048.1	Pieris rapae	71.05%				IPR000618;IPR000618;noIPR;noIPR;IPR031311;noIPR;noIPR;noIPR;noIPR;noIPR;IPR000618;noIPR	0.08	0.111031	Growth
TRINITY_DN42714_c0_g1_i1	growth arrest and DNA damage-inducible GADD45 alpha	XP_021197541.1	Helicoverpa armigera	92.73%					0.0833333	0.115477	Growth
TRINITY_DN33858_c0_g2_i1	cysteine-rich with EGF-like domain 2 isoform X2	XP_021195317.1/XP_021195316.1	Helicoverpa armigera/Helicoverpa armigera	83.98%					0.190304	0.25133	Growth
TRINITY_DN9330_c0_g1_i1	von Willebrand factor type EGF and pentraxin domain-containing 1 isoform X1	XP_021200736.1	Helicoverpa armigera	98.68%					0.2	0.263034	Growth
TRINITY_DN29609_c0_g1_i1	Chitin-inducible gibberellin-responsive 1	KHN27990.1	Glycine soja	91.27%	transcription, DNA-templated-IEA;regulation of transcription, DNA-templated-IEA	Biological Process-IEA;Biological Process-IEA	GO:0006351;GO:0006355		0.25	0.321928	Growth
TRINITY_DN39875_c0_g1_i1	cuticle -like	XP_013186542.1	Amyelois transitella	64.66%					0.27027	0.345135	Growth
TRINITY_DN34912_c0_g1_i1	cuticle 63-like	XP_021181536.1	Helicoverpa armigera	82.86%					0.275	0.350497	Growth
TRINITY_DN35844_c0_g1_i1	endocuticle structural glyco ABD-4-like	XP_013195235.1	Amyelois transitella	71.19%				IPR000618;noIPR;noIPR;IPR031311;noIPR;noIPR;noIPR;noIPR;noIPR;IPR000618;noIPR;noIPR;noIPR	0.29454	0.372439	Growth
TRINITY_DN38950_c0_g1_i1	cuticle 38-like	XP_021181647.1	Helicoverpa armigera	66.05%					0.321429	0.402098	Growth
TRINITY_DN36832_c0_g1_i1	endocuticle structural glyco ABD-5-like	XP_021201006.1	Helicoverpa armigera	84.91%					0.354839	0.438121	Growth
TRINITY_DN27199_c0_g1_i1	growth arrest-specific 8	XP_022117206.1	Pieris rapae	96.34%					0.409091	0.494765	Growth
TRINITY_DN33585_c0_g1_i1	putative cuticle protein	KOB74593.1	Operophtera brumata	84.62%					0.5	0.584963	Growth
TRINITY_DN46149_c0_g1_i1	larval cuticle A2B-like	XP_021191111.1	Helicoverpa armigera	74.68%				IPR000618;IPR000618;noIPR;noIPR;noIPR;noIPR;noIPR;noIPR;noIPR;IPR000618;noIPR	0.5	0.584963	Growth
TRINITY_DN34123_c0_g1_i1	cuticle -like	XP_022117984.1	Pieris rapae	78.63%					0.535885	0.61907	Growth
TRINITY_DN37905_c0_g1_i1	cuticle -like	XP_021189011.1	Helicoverpa armigera	77.70%					0.582609	0.662305	Growth
TRINITY_DN44846_c0_g1_i1	pupal cuticle 36-like	XP_013137164.1	Papilio polytes	51.98%				noIPR;noIPR;noIPR;noIPR;noIPR;noIPR;noIPR;noIPR	0.583333	0.662965	Growth
TRINITY_DN39311_c0_g1_i1	larval cuticle LCP-14-like	XP_021184529.1	Helicoverpa armigera	80.91%					0.590909	0.669851	Growth
TRINITY_DN37582_c0_g1_i1	Larval cuticle A3A	KPJ10783.1	Papilio machaon	90.91%					0.662993	0.733782	Growth
TRINITY_DN29150_c0_g1_i1	cuticle -like	XP_021191097.1	Helicoverpa armigera	79.09%					0.666667	0.736966	Growth
TRINITY_DN38476_c0_g1_i1	larval cuticle 1-like	XP_021200853.1	Helicoverpa armigera	77.78%					0.666667	0.736966	Growth
TRINITY_DN33963_c0_g1_i1	probable tRNA N6-adenosine mitochondrial	XP_021189019.1	Helicoverpa armigera	82.93%					0.666667	0.736966	Growth
TRINITY_DN42931_c0_g1_i1	cysteine-rich with EGF-like domain 2 isoform X2	XP_021195317.1/XP_021195316.1	Helicoverpa armigera/Helicoverpa armigera	87.46%					0.666667	0.736966	Growth
TRINITY_DN5137_c0_g1_i1	vascular endothelial growth factor receptor 1 isoform X4	XP_021199679.1	Helicoverpa armigera	84.12%					0.666667	0.736966	Growth
TRINITY_DN5137_c0_g1_i1	epidermal growth factor receptor isoform X2	XP_013189331.1	Amyelois transitella	100.00%					0.666667	0.736966	Growth
TRINITY_DN38519_c0_g1_i1	endocuticle structural glyco bd-2-like	XP_021201029.1	Helicoverpa armigera	85.42%					0.7	0.765535	Growth
TRINITY_DN48102_c0_g1_i1	probable chitinase 2	XP_021180780.1	Helicoverpa armigera	92.90%					0.785714	0.836501	Growth
TRINITY_DN42587_c0_g1_i1	larval cuticle LCP-30-like	XP_021200394.1	Helicoverpa armigera	93.37%					0.8	0.847997	Growth
TRINITY_DN35039_c0_g1_i1	collagen and calcium-binding EGF domain-containing 1-like isoform X1	XP_021191238.1	Helicoverpa armigera	88.95%					0.814601	0.859653	Growth
TRINITY_DN43749_c0_g1_i1	cuticle 3-like	XP_021190321.1	Helicoverpa armigera	84.62%					0.833333	0.874469	Growth
TRINITY_DN35940_c0_g1_i1	endocuticle structural glyco ABD-4-like	XP_021200909.1	Helicoverpa armigera	92.17%					0.884496	0.914179	Growth
TRINITY_DN31818_c0_g1_i1	vascular endothelial growth factor receptor 1 isoform X4	XP_014355908.1	Papilio machaon	82.59%					0.990922	0.993437	Growth
TRINITY_DN19683_c0_g1_i1	cuticle 19-like	XP_021201025.1	Helicoverpa armigera	92.78%					1	1	Growth
TRINITY_DN45251_c0_g1_i1	chitinase	BAE16589.1	Mythimna separata	96.65%	metabolic process-IEA;chitinase activity-IEA;chitin catabolic process-IEA;hydrolase activity, hydrolyzing O-glycosyl compounds-IEA;hydrolase activity, acting on glycosyl bonds-IEA;carbohydrate metabolic process-IEA;hydrolase activity-IEA	Biological Process-IEA;Molecular Function-IEA;Biological Process-IEA;Molecular Function-IEA;Molecular Function-IEA;Biological Process-IEA;Molecular Function-IEA	GO:0004568;GO:0005975;GO:0006032		1	1	Growth
TRINITY_DN52257_c0_g1_i1	TGF-beta-activated kinase 1 and MAP3K7-binding 1-like	XP_021198936.1	Helicoverpa armigera	91.67%					1.1	1.07039	Growth
TRINITY_DN31635_c0_g1_i1	pupal cuticle 36-like	XP_013137164.1	Papilio polytes	51.98%				noIPR;noIPR;noIPR;noIPR;noIPR;noIPR;noIPR;noIPR	1.16338	1.11329	Growth
TRINITY_DN41435_c0_g1_i1	endocuticle structural glyco ABD-5-like	XP_021201006.1	Helicoverpa armigera	84.91%					1.2	1.1375	Growth
TRINITY_DN39598_c0_g1_i1	cell growth-regulating nucleolar	XP_011550107.1	Plutella xylostella	74.09%					1.22222	1.152	Growth
TRINITY_DN34455_c0_g1_i1	probable tRNA N6-adenosine mitochondrial	XP_013189336.1	Amyelois transitella	89.30%					1.33409	1.22286	Growth
TRINITY_DN11708_c0_g1_i1	chitinase 2	KPJ14879.1	Papilio machaon	55.04%				IPR002557;noIPR;IPR002557;IPR002557;noIPR;noIPR;IPR002557;IPR002557	1.77778	1.47393	Growth
TRINITY_DN46687_c0_g1_i1	oxidative stress-induced growth inhibitor 1-like	XP_021194883.1	Helicoverpa armigera	81.79%					2.16667	1.66297	Growth
TRINITY_DN42902_c0_g1_i1	adenosine deaminase CECR1-A-like	XP_021189479.1	Helicoverpa armigera	79.21%					2.33333	1.73697	Growth
TRINITY_DN47041_c0_g1_i1	adenosine kinase	XP_013140964.1	Papilio polytes	82.31%					2.66667	1.87447	Growth
TRINITY_DN32569_c0_g1_i1	lysM and peptidoglycan-binding domain-containing 3	XP_021182163.1	Helicoverpa armigera	87.80%					2.85	-1.94486	IMD
TRINITY_DN39727_c0_g1_i1	peptidoglycan-recognition SD-like isoform X1	XP_021193999.1	Helicoverpa armigera	77.33%					-0.736842	-1.926	IMD
TRINITY_DN38701_c0_g1_i1	relish, partial	AEW24431.1	Spodoptera exigua	86.53%	sequence-specific DNA binding transcription factor activity-IEA;cytoplasm-IEA;regulation of transcription, DNA-templated-IEA;nucleus-IEA	Molecular Function-IEA;Cellular Component-IEA;Biological Process-IEA;Cellular Component-IEA	GO:0003700;GO:0005634;GO:0005737;GO:0006355		2.33333	-1.73697	IMD
TRINITY_DN19370_c0_g1_i1	lysM and peptidoglycan-binding domain-containing 2	XP_021190563.1	Helicoverpa armigera	96.79%					-0.553571	-1.1635	IMD
TRINITY_DN17804_c0_g1_i1	peptidoglycan-recognition LE-like isoform X2	XP_021188042.1	Helicoverpa armigera	92.11%					0.454545	-0.540568	IMD
TRINITY_DN27514_c0_g1_i1	relish 1a	AIA24468.1	Spodoptera litura	73.31%	sequence-specific DNA binding transcription factor activity-IEA;cytoplasm-IEA;regulation of transcription, DNA-templated-IEA;nucleus-IEA	Molecular Function-IEA;Cellular Component-IEA;Biological Process-IEA;Cellular Component-IEA	GO:0044424	IPR000451;IPR002909;IPR011539;IPR032397;IPR013783;IPR011539;noIPR;IPR000451;IPR008967;IPR014756	-0.228758	-0.374745	IMD
TRINITY_DN39605_c0_g1_i1	peptidoglycan recognition C	BAF03521.1	Samia ricini	77.14%	innate immune response-IEA;zinc ion binding-IEA;peptidoglycan catabolic process-IEA;immune system process-IEA;N-acetylmuramoyl-L-alanine amidase activity-IEA	Biological Process-IEA;Molecular Function-IEA;Biological Process-IEA;Biological Process-IEA;Molecular Function-IEA	GO:0008270;GO:0008745;GO:0009253;GO:0045087		-0.176471	-0.280108	IMD
TRINITY_DN27614_c0_g1_i1	peptidoglycan recognition -like	XP_021192952.1	Helicoverpa armigera	80.73%					-0.0366972	-0.0539388	IMD
TRINITY_DN33916_c0_g1_i1	peptidoglycan-recognition SD-like isoform X1	XP_021193999.1	Helicoverpa armigera	76.59%					0.410079	0.495776	IMD
TRINITY_DN36635_c0_g1_i1	lysM and peptidoglycan-binding domain-containing 3	XP_021182163.1	Helicoverpa armigera	87.80%					0.557981	0.639678	IMD
TRINITY_DN49567_c0_g1_i1	relish	AEO51739.1	Helicoverpa armigera	62.61%	sequence-specific DNA binding transcription factor activity-IEA;cytoplasm-IEA;signal transduction-IEA;regulation of transcription, DNA-templated-IEA;nucleus-IEA	Molecular Function-IEA;Cellular Component-IEA;Biological Process-IEA;Biological Process-IEA;Cellular Component-IEA			1.28571	1.19265	IMD
TRINITY_DN23183_c0_g1_i1	serine threonine- kinase prp4	XP_021189657.1/XP_021189656.1	Helicoverpa armigera/Helicoverpa armigera	97.33%					-0.965909	-4.87447	Innate Immunity
TRINITY_DN38740_c0_g1_i1	serine threonine- kinase PAK 3	XP_021190072.1	Helicoverpa armigera	93.33%					-0.956522	-4.52356	Innate Immunity
TRINITY_DN42199_c0_g1_i1	serine protease HP21 precursor	NP_001243984.1/AEB21638.1	Bombyx mori/Bombyx mori	68.21%	peptidase activity-IEA;proteolysis-IEA;serine-type endopeptidase activity-IEA;serine-type peptidase activity-IEA;hydrolase activity-IEA	Molecular Function-IEA;Biological Process-IEA;Molecular Function-IEA;Molecular Function-IEA;Molecular Function-IEA	GO:0008233		-0.942857	-4.12928	Innate Immunity
TRINITY_DN38821_c0_g1_i1	serine protease 2	ACR16004.1	Mamestra configurata	61.15%	peptidase activity-IEA;proteolysis-IEA;serine-type endopeptidase activity-IEA;serine-type peptidase activity-IEA;hydrolase activity-IEA	Molecular Function-IEA;Biological Process-IEA;Molecular Function-IEA;Molecular Function-IEA;Molecular Function-IEA	GO:0016787	IPR001254;noIPR;noIPR;noIPR;noIPR;noIPR;noIPR;IPR001254;IPR009003	-0.928571	-3.80735	Innate Immunity
TRINITY_DN38514_c0_g1_i1	probable serine hydrolase	XP_021196592.1	Helicoverpa armigera	77.63%					-0.8	-2.32193	Innate Immunity
TRINITY_DN42550_c0_g1_i1	venom serine protease 34-like isoform X6	XP_021197793.1	Helicoverpa armigera	75.53%					-0.75	-2	Innate Immunity
TRINITY_DN11945_c0_g1_i1	serine threonine- kinase mTOR isoform X1	XP_021189763.1	Helicoverpa armigera	97.14%					-0.733333	-1.90689	Innate Immunity
TRINITY_DN18335_c0_g1_i1	microtubule-associated futsch-	XP_013196135.1	Amyelois transitella	86.10%					-0.727273	-1.87447	Innate Immunity
TRINITY_DN40863_c0_g1_i1	splicing arginine serine-rich 19	XP_013183997.1	Amyelois transitella	98.49%					-0.714286	-1.80735	Innate Immunity
TRINITY_DN45540_c0_g1_i1	immulectin	AQY54438.1	Hepialus xiaojinensis	55.24%				IPR001304;IPR001304;IPR016186;noIPR;noIPR;noIPR;noIPR;noIPR;noIPR;noIPR;IPR001304;noIPR;noIPR;IPR016187	-0.692308	-1.70044	Innate Immunity
TRINITY_DN38653_c0_g1_i1	defense 6-like	XP_021182744.1	Helicoverpa armigera	68.75%					-0.666667	-1.58496	Innate Immunity
TRINITY_DN41211_c0_g1_i1	serine threonine- kinase 10	XP_014356981.1	Papilio machaon	96.69%					-0.666667	-1.58496	Innate Immunity
TRINITY_DN47780_c0_g1_i1	scavenger receptor class B member 1 isoform X1	XP_021193450.1	Helicoverpa armigera	95.58%					-0.666667	-1.58496	Innate Immunity
TRINITY_DN41741_c0_g1_i1	probable serine threonine- kinase kinX isoform X5	XP_013194716.1	Amyelois transitella	96.91%					-0.66129	-1.56188	Innate Immunity
TRINITY_DN21661_c0_g1_i1	Serine protease mitochondrial	KPJ05171.1	Papilio xuthus	81.76%					-0.642857	-1.48543	Innate Immunity
TRINITY_DN38819_c0_g1_i1	trypsin-like serine protease isoform X1	XP_012553036.1	Bombyx mori	60.73%				IPR001254;noIPR;IPR001254;noIPR;noIPR;noIPR;noIPR;noIPR;noIPR;noIPR;noIPR;IPR001254;noIPR;IPR009003	-0.625	-1.41504	Innate Immunity
TRINITY_DN47412_c0_g1_i1	bifunctional methylenetetrahydrofolate dehydrogenase mitochondrial isoform X1	XP_021181854.1/XP_021181853.1	Helicoverpa armigera/Helicoverpa armigera	89.46%					-0.615385	-1.37851	Innate Immunity
TRINITY_DN46746_c0_g1_i1	signal recognition particle subunit SRP72	XP_021181990.1	Helicoverpa armigera	95.62%					-0.607143	-1.34792	Innate Immunity
TRINITY_DN37903_c0_g1_i1	Prpk-binding protein	ABD36337.1/NP_001093085.1	Bombyx mori/Bombyx mori	80.23%	nucleus-IEA	Cellular Component-IEA	GO:0005634		-0.60177	-1.32833	Innate Immunity
TRINITY_DN4111_c0_g2_i1	origin recognition complex subunit 3	XP_021200999.1	Helicoverpa armigera	92.21%					-0.6	-1.32193	Innate Immunity
TRINITY_DN37294_c0_g1_i1	U4 U6 small nuclear ribonucleo Prp4	XP_013174307.1	Papilio xuthus	90.33%					-0.590909	-1.28951	Innate Immunity
TRINITY_DN40627_c0_g1_i1	venom serine carboxypeptidase-like	XP_021185989.1	Helicoverpa armigera	81.49%					-0.588235	-1.28011	Innate Immunity
TRINITY_DN39920_c0_g1_i1	serine protease inhibitor 008	AFQ01144.1	Chilo suppressalis	77.01%	extracellular space-IEA;peptidase activity-IEA;proteolysis-IEA	Cellular Component-IEA;Molecular Function-IEA;Biological Process-IEA	GO:0005615;GO:0006508;GO:0008233		-0.573077	-1.22795	Innate Immunity
TRINITY_DN39587_c0_g1_i1	aminoacyl tRNA synthase complex-interacting multifunctional 1	XP_021181738.1	Helicoverpa armigera	79.21%					-0.571429	-1.22239	Innate Immunity
TRINITY_DN36870_c0_g1_i1	serine threonine- phosphatase mitochondrial isoform X1	XP_022114993.1	Pieris rapae	87.11%					-0.548387	-1.14684	Innate Immunity
TRINITY_DN40582_c0_g1_i1	serine--tRNA synthetase Slimp isoform X1	XP_021189493.1	Helicoverpa armigera	84.19%					-0.545455	-1.1375	Innate Immunity
TRINITY_DN35276_c0_g1_i1	trypsin-like serine protease isoform X1	XP_012553036.1	Bombyx mori	60.73%				IPR001254;noIPR;IPR001254;noIPR;noIPR;noIPR;noIPR;noIPR;noIPR;noIPR;noIPR;IPR001254;noIPR;IPR009003	-0.526935	-1.07989	Innate Immunity
TRINITY_DN45114_c0_g1_i1	C-type lectin 10	KOB73959.1	Operophtera brumata	55.38%				IPR001304;IPR001304;IPR016186;noIPR;noIPR;IPR018378;noIPR;noIPR;noIPR;noIPR;noIPR;IPR001304;noIPR;noIPR;noIPR;IPR016187	-0.52381	-1.07039	Innate Immunity
TRINITY_DN38905_c0_g1_i1	U4 U6 small nuclear ribonucleo Prp3-	XP_021199960.1	Helicoverpa armigera	85.83%					-0.511628	-1.03395	Innate Immunity
TRINITY_DN41065_c0_g1_i1	CXXC-type zinc finger 1-like	XP_021197194.1	Helicoverpa armigera	92.91%					-0.5	-1	Innate Immunity
TRINITY_DN44388_c0_g1_i1	serine threonine- kinase VRK1	XP_021190975.1	Helicoverpa armigera	78.11%					-0.5	-1	Innate Immunity
TRINITY_DN47433_c0_g1_i1	serine threonine- phosphatase PP2A 65 kDa regulatory subunit	XP_021187617.1	Helicoverpa armigera	97.08%					-0.5	-1	Innate Immunity
TRINITY_DN35719_c0_g1_i1	serine threonine- kinase MARK2-like isoform X3	XP_021198686.1	Helicoverpa armigera	69.81%					-0.484031	-0.954643	Innate Immunity
TRINITY_DN54177_c0_g1_i1	serine threonine- kinase STE20-like	XP_021181914.1	Helicoverpa armigera	78.57%					-0.441176	-0.839535	Innate Immunity
TRINITY_DN33940_c0_g1_i1	serine protease 7-like	XP_021182987.1	Helicoverpa armigera	85.53%					-0.432749	-0.81794	Innate Immunity
TRINITY_DN42242_c0_g1_i1	microtubule-actin cross-linking factor 1-like isoform X8	XP_021190809.1	Helicoverpa armigera	96.76%					-0.428571	-0.807355	Innate Immunity
TRINITY_DN60230_c0_g1_i1	serine threonine- kinase N	XP_021191413.1	Helicoverpa armigera	96.58%					-0.428571	-0.807355	Innate Immunity
TRINITY_DN47447_c0_g1_i1	immulectin-3	AAV41236.1	Manduca sexta	46.03%				IPR001304;IPR016186;IPR001304;noIPR;noIPR;noIPR;noIPR;noIPR;noIPR;noIPR;IPR001304;noIPR;noIPR;noIPR;IPR016187;IPR016187;noIPR	-0.4	-0.736966	Innate Immunity
TRINITY_DN36264_c0_g1_i1	FUN14 domain-containing 1-like isoform X1	XP_021187347.1	Helicoverpa armigera	94.03%					-0.39206	-0.717998	Innate Immunity
TRINITY_DN42660_c0_g1_i1	modular serine protease-like	XP_021197409.1	Helicoverpa armigera	69.61%					-0.388889	-0.710493	Innate Immunity
TRINITY_DN42957_c0_g1_i1	bifunctional glutamate proline--tRNA ligase	XP_013170749.1	Papilio xuthus	84.21%					-0.384615	-0.70044	Innate Immunity
TRINITY_DN46213_c0_g1_i1	serine protease inhibitor 008	AFQ01144.1	Chilo suppressalis	77.01%	extracellular space-IEA;peptidase activity-IEA;proteolysis-IEA	Cellular Component-IEA;Molecular Function-IEA;Biological Process-IEA			-0.373333	-0.67423	Innate Immunity
TRINITY_DN52719_c0_g1_i1	ovarian-specific serine threonine- kinase Lok	XP_021188313.1	Helicoverpa armigera	91.34%					-0.37037	-0.667425	Innate Immunity
TRINITY_DN14181_c0_g1_i1	serine threonine- kinase N	XP_021191413.1	Helicoverpa armigera	98.14%					-0.363636	-0.652077	Innate Immunity
TRINITY_DN40812_c0_g1_i1	trypsin-like serine protease	AIR09759.1	Alabama argillacea	76.60%	peptidase activity-IEA;proteolysis-IEA;serine-type peptidase activity-IEA;serine-type endopeptidase activity-IEA;hydrolase activity-IEA	Molecular Function-IEA;Biological Process-IEA;Molecular Function-IEA;Molecular Function-IEA;Molecular Function-IEA	GO:0004252;GO:0006508		-0.346154	-0.612977	Innate Immunity
TRINITY_DN41286_c0_g1_i1	U4 U6 small nuclear ribonucleo Prp3 isoform X1	XP_013174426.1/KPJ04715.1/XP_013174427.1	Papilio xuthus/Papilio xuthus/Papilio xuthus	93.95%					-0.340909	-0.601451	Innate Immunity
TRINITY_DN30528_c0_g1_i1	serine protease easter-like	XP_014372110.1/XP_014372111.1/XP_014372112.1/XP_014372114.1	Papilio machaon/Papilio machaon/Papilio machaon/Papilio machaon	79.90%					-0.340278	-0.600069	Innate Immunity
TRINITY_DN39129_c0_g1_i1	T-cell immunomodulatory	XP_021189584.1	Helicoverpa armigera	87.66%					-0.333333	-0.584963	Innate Immunity
TRINITY_DN39703_c0_g1_i1	defense Hdd11	XP_021182871.1/XP_021182873.1	Helicoverpa armigera/Helicoverpa armigera	84.34%					-0.333333	-0.584963	Innate Immunity
TRINITY_DN17664_c0_g1_i1	T-cell immunomodulatory	XP_021189584.1	Helicoverpa armigera	91.55%					-0.319444	-0.555215	Innate Immunity
TRINITY_DN37419_c0_g2_i1	serine arginine repetitive matrix 1-like	XP_013179701.1	Papilio xuthus	80.00%					-0.312977	-0.54157	Innate Immunity
TRINITY_DN39275_c0_g1_i1	testis-specific serine threonine- kinase 3-like isoform X2	XP_011568367.1	Plutella xylostella	92.54%					-0.306122	-0.527247	Innate Immunity
TRINITY_DN41903_c0_g1_i1	immunlectin A	AFC35299.1	Antheraea pernyi	71.66%				IPR001304;IPR016186;IPR001304;IPR016186;noIPR;IPR018378;noIPR;noIPR;noIPR;noIPR;noIPR;IPR001304;noIPR;noIPR;IPR016187;IPR016187	-0.291667	-0.4975	Innate Immunity
TRINITY_DN38428_c0_g1_i1	Serine protease inhibitor	KOB69475.1	Operophtera brumata	51.22%				IPR002919;noIPR;noIPR;noIPR;noIPR;noIPR;noIPR;noIPR;noIPR;noIPR;noIPR;noIPR;IPR002919	-0.285714	-0.485427	Innate Immunity
TRINITY_DN35261_c0_g2_i1	ovarian-specific serine threonine- kinase Lok	XP_021188313.1	Helicoverpa armigera	95.38%					-0.275	-0.463947	Innate Immunity
TRINITY_DN41357_c0_g1_i1	microtubule-associated serine threonine- kinase 3 isoform X3	XP_021185138.1	Helicoverpa armigera	71.43%					-0.261905	-0.438121	Innate Immunity
TRINITY_DN35714_c0_g1_i1	leucine-rich repeat serine threonine- kinase 1-like	XP_021199744.1	Helicoverpa armigera	90.00%					-0.258667	-0.431806	Innate Immunity
TRINITY_DN31911_c0_g1_i1	defense Hdd11	XP_021182871.1/XP_021182873.1	Helicoverpa armigera/Helicoverpa armigera	84.34%					-0.238095	-0.392317	Innate Immunity
TRINITY_DN35038_c1_g1_i1	serine threonine	AEL23092.1	Cherax quadricarinatus	44.51%	phosphorylation-IEA;kinase activity-IEA;protein serine/threonine kinase activity-IEA;protein phosphorylation-IEA	Biological Process-IEA;Molecular Function-IEA;Molecular Function-IEA;Biological Process-IEA		noIPR	-0.236364	-0.389042	Innate Immunity
TRINITY_DN42785_c0_g1_i1	serine threonine- phosphatase 4 regulatory subunit 2	XP_021201502.1	Helicoverpa armigera	82.40%					-0.222222	-0.36257	Innate Immunity
TRINITY_DN43512_c0_g1_i1	microsomal glutathione S-transferase 1-5	AIH07606.1	Spodoptera litura	82.22%	metabolic process-IEA;transferase activity-IEA	Biological Process-IEA;Molecular Function-IEA	GO:0008152;GO:0016740		-0.208333	-0.337035	Innate Immunity
TRINITY_DN43990_c0_g1_i1	scavenger receptor class B member 1-like	XP_013185420.1	Amyelois transitella	86.52%					-0.2	-0.321928	Innate Immunity
TRINITY_DN38293_c0_g1_i1	serine arginine repetitive matrix 1-like isoform X2	XP_021182933.1	Helicoverpa armigera	63.70%					-0.2	-0.321928	Innate Immunity
TRINITY_DN39413_c0_g1_i1	C-type lectin	ACR78452.1	Heliothis virescens	94.01%	carbohydrate binding-IEA	Molecular Function-IEA	GO:0030246		-0.2	-0.321928	Innate Immunity
TRINITY_DN37694_c1_g1_i1	serine threonine- kinase 10	XP_014356981.1	Papilio machaon	96.69%					-0.19726	-0.316996	Innate Immunity
TRINITY_DN42032_c0_g1_i1	MD-2-related lipid-recognition -like	XP_021181046.1	Helicoverpa armigera	80.41%					-0.192308	-0.308122	Innate Immunity
TRINITY_DN41278_c0_g1_i1	serine threonine- phosphatase mitochondrial isoform X1	XP_022114993.1	Pieris rapae	87.11%					-0.1875	-0.29956	Innate Immunity
TRINITY_DN41547_c0_g1_i1	signal recognition particle subunit SRP72	XP_021181990.1	Helicoverpa armigera	95.62%					-0.175439	-0.278301	Innate Immunity
TRINITY_DN55441_c0_g1_i1	serine threonine- kinase SIK2-	XP_013138732.1	Papilio polytes	95.08%					-0.175	-0.277534	Innate Immunity
TRINITY_DN39239_c0_g1_i1	serine arginine-rich splicing factor 4	XP_013134566.1	Papilio polytes	88.54%					-0.166667	-0.263034	Innate Immunity
TRINITY_DN51281_c0_g1_i1	Microprocessor complex subunit DGCR8	KPI95983.1	Papilio xuthus	89.76%					-0.166667	-0.263034	Innate Immunity
TRINITY_DN42009_c0_g1_i1	microtubule-associated RP EB family member 1 isoform X2	XP_021190477.1	Helicoverpa armigera	96.00%					-0.165563	-0.261125	Innate Immunity
TRINITY_DN36047_c0_g1_i1	scavenger receptor class B member 1-like	XP_021193130.1/XP_021193131.1	Helicoverpa armigera/Helicoverpa armigera	80.08%					-0.152174	-0.23816	Innate Immunity
TRINITY_DN40414_c0_g1_i1	stabilizer of axonemal microtubules 2	XP_021198550.1	Helicoverpa armigera	85.25%					-0.142857	-0.222392	Innate Immunity
TRINITY_DN27229_c0_g1_i1	T-cell immunomodulatory	OWR49208.1	Danaus plexippus plexippus	97.65%					-0.141791	-0.220599	Innate Immunity
TRINITY_DN30674_c0_g1_i1	serine threonine- kinase mTOR isoform X1	XP_021189763.1	Helicoverpa armigera	95.29%					-0.136364	-0.211504	Innate Immunity
TRINITY_DN27982_c0_g1_i1	serine threonine- kinase SMG1	XP_021189394.1	Helicoverpa armigera	94.76%					-0.12766	-0.197037	Innate Immunity
TRINITY_DN17798_c0_g1_i1	serine protease inhibitor-like	XP_021182965.1	Helicoverpa armigera	91.18%					-0.111111	-0.169925	Innate Immunity
TRINITY_DN42061_c0_g1_i1	pre-mRNA-splicing factor ATP-dependent RNA helicase PRP16 isoform X1	XP_021186714.1	Helicoverpa armigera	96.10%					-0.111111	-0.169925	Innate Immunity
TRINITY_DN42190_c0_g1_i1	serine--tRNA cytoplasmic	XP_021183098.1	Helicoverpa armigera	96.67%					-0.1	-0.152003	Innate Immunity
TRINITY_DN42728_c0_g1_i1	serine threonine- kinase RIO3	XP_021195349.1	Helicoverpa armigera	89.15%					-0.1	-0.152003	Innate Immunity
TRINITY_DN54419_c0_g1_i1	serine protease persephone-like	XP_021188216.1	Helicoverpa armigera	88.24%					-0.1	-0.152003	Innate Immunity
TRINITY_DN28526_c0_g1_i1	serine threonine- kinase PAK 3	XP_013141617.1	Papilio polytes	93.41%					-0.1	-0.152003	Innate Immunity
TRINITY_DN37754_c0_g1_i1	serine threonine- kinase minibrain isoform X4	XP_021190639.1	Helicoverpa armigera	98.94%					-0.0958199	-0.145318	Innate Immunity
TRINITY_DN35234_c0_g1_i1	Serine threonine- kinase unc-51	KPJ08523.1	Papilio machaon	100.00%					-0.0923803	-0.13984	Innate Immunity
TRINITY_DN39362_c0_g1_i1	serine threonine- phosphatase 2A 56 kDa regulatory subunit epsilon isoform	XP_021186470.1/XP_021186472.1/XP_021186471.1	Helicoverpa armigera/Helicoverpa armigera/Helicoverpa armigera	98.71%					-0.0909091	-0.137504	Innate Immunity
TRINITY_DN37494_c0_g1_i1	serine threonine- kinase tricorner isoform X2	XP_004924943.1	Bombyx mori	99.51%					-0.0909091	-0.137504	Innate Immunity
TRINITY_DN38373_c0_g1_i1	serine protease 27-like isoform X4	XP_021197590.1	Helicoverpa armigera	65.67%					-0.0833333	-0.125531	Innate Immunity
TRINITY_DN39741_c0_g1_i1	serine arginine repetitive matrix 2	XP_021186324.1	Helicoverpa armigera	94.44%					-0.0833333	-0.125531	Innate Immunity
TRINITY_DN37016_c0_g1_i1	testis-specific serine threonine- kinase 2	XP_021186460.1	Helicoverpa armigera	99.42%					-0.0809347	-0.121761	Innate Immunity
TRINITY_DN32063_c0_g1_i2	serine threonine- phosphatase 4 catalytic subunit	XP_013189618.1/XP_013145391.1/XP_021182410.1/XP_013167467.1/XP_013189620.1/KPJ05258.1/XP_013145384.1/XP_021182411.1	Papilio polytes/Papilio polytes/Papilio xuthus/Amyelois transitella/Amyelois transitella/Helicoverpa armigera/Helicoverpa armigera/Papilio xuthus	100.00%					-0.0736842	-0.110424	Innate Immunity
TRINITY_DN40056_c0_g1_i1	serine protease snake-like	XP_021200036.1	Helicoverpa armigera	53.92%				noIPR;noIPR;noIPR;noIPR;IPR009003	-0.0714286	-0.106915	Innate Immunity
TRINITY_DN30462_c0_g1_i1	serine threonine- kinase mTOR isoform X2	XP_021189764.1	Helicoverpa armigera	98.09%					-0.0633803	-0.0944647	Innate Immunity
TRINITY_DN45918_c0_g1_i1	serine protease	XP_021188001.1	Helicoverpa armigera	90.72%					-0.0625	-0.0931094	Innate Immunity
TRINITY_DN39942_c0_g1_i1	serine protease inhibitor 6	APM86797.1	Helicoverpa armigera	93.69%					-0.0555556	-0.0824622	Innate Immunity
TRINITY_DN40041_c0_g1_i1	serine ase 1	ACI32835.1	Helicoverpa armigera	78.49%	proteolysis-IEA;serine-type endopeptidase activity-IEA	Biological Process-IEA;Molecular Function-IEA	GO:0004252;GO:0006508		-0.0526316	-0.0780025	Innate Immunity
TRINITY_DN45014_c0_g1_i1	serine protease snake	XP_021204961.1/XP_004922188.1	Bombyx mori/Bombyx mori	66.75%					-0.0416667	-0.0614005	Innate Immunity
TRINITY_DN32885_c0_g1_i1	origin recognition complex subunit 5	XP_021191984.1	Helicoverpa armigera	94.55%					-0.0207741	-0.0302864	Innate Immunity
TRINITY_DN36830_c0_g1_i1	serine arginine-rich splicing factor 4-like	XP_021197765.1	Helicoverpa armigera	94.81%					-0.0175439	-0.0255351	Innate Immunity
TRINITY_DN33166_c0_g1_i1	bifunctional coenzyme A synthase isoform X3	XP_021185505.1/XP_021185504.1/XP_021185502.1	Helicoverpa armigera/Helicoverpa armigera/Helicoverpa armigera	85.94%					-0.017452	-0.0254002	Innate Immunity
TRINITY_DN16439_c0_g1_i1	serine threonine- kinase mTOR isoform X2	XP_021189764.1	Helicoverpa armigera	95.12%					0	0	Innate Immunity
TRINITY_DN30423_c0_g1_i1	serine threonine- kinase N	XP_021191413.1	Helicoverpa armigera	98.53%					0	0	Innate Immunity
TRINITY_DN38420_c0_g1_i1	serine threonine- kinase PLK4	XP_021181246.1	Helicoverpa armigera	100.00%					0	0	Innate Immunity
TRINITY_DN38783_c0_g1_i1	DFP11_HYPCU ame: Full= defense Hdd11 ame: Full=Hyphantria differentially displayed gene 11 Flags: Precursor	O96382.1/AAD09280.1	Hyphantria cunea	97.58%	innate immune response-IEA;defense response to bacterium-IEA;molecular_function-ND;extracellular region-IEA;extracellular region-ISS;immune system process-IEA;defense response to protozoan-IDA	Biological Process-IEA;Biological Process-IEA;Molecular Function-ND;Cellular Component-IEA;Cellular Component-ISS;Biological Process-IEA;Biological Process-IDA	GO:0005576;GO:0042742;GO:0042832;GO:0045087		0	0	Innate Immunity
TRINITY_DN41928_c0_g1_i1	trypsin-like serine protease	AIR09759.1	Alabama argillacea	71.13%	peptidase activity-IEA;proteolysis-IEA;serine-type peptidase activity-IEA;serine-type endopeptidase activity-IEA;hydrolase activity-IEA	Molecular Function-IEA;Biological Process-IEA;Molecular Function-IEA;Molecular Function-IEA;Molecular Function-IEA	GO:0008233	IPR001314;IPR001254;noIPR;noIPR;IPR001254;noIPR;IPR033116;IPR018114;noIPR;noIPR;noIPR;noIPR;noIPR;noIPR;noIPR;IPR001254;IPR001254;noIPR;noIPR;IPR009003	0	0	Innate Immunity
TRINITY_DN43437_c0_g1_i1	microsomal glutathione S-transferase 1-1	AIH07603.1	Spodoptera litura	88.74%	metabolic process-IEA;transferase activity-IEA	Biological Process-IEA;Molecular Function-IEA	GO:0008152;GO:0016740		0	0	Innate Immunity
TRINITY_DN45864_c0_g1_i1	microtubule-associated serine threonine- kinase 3 isoform X3	XP_021185138.1	Helicoverpa armigera	72.73%				noIPR;noIPR	0	0	Innate Immunity
TRINITY_DN29673_c0_g1_i1	serine threonine- kinase 3 isoform X7	XP_021197166.1	Helicoverpa armigera	91.98%					0.0123457	0.017702	Innate Immunity
TRINITY_DN34697_c0_g1_i1	Trypsin serine ase	OWR40827.1	Danaus plexippus plexippus	51.56%				IPR001314;IPR001254;noIPR;noIPR;IPR001254;noIPR;noIPR;noIPR;noIPR;noIPR;noIPR;noIPR;noIPR;IPR001254;IPR001254;noIPR;IPR009003	0.0126582	0.0181473	Innate Immunity
TRINITY_DN36799_c0_g1_i1	pattern recognition serine ase precursor	AAR29602.1	Manduca sexta	45.76%	proteolysis-IEA;serine-type endopeptidase activity-IEA	Biological Process-IEA;Molecular Function-IEA		IPR002172;IPR002172;noIPR;noIPR;IPR002172;noIPR;noIPR;noIPR;IPR023415;IPR023415;noIPR;noIPR;noIPR;noIPR;noIPR;IPR002172;IPR002172;noIPR;noIPR;noIPR;noIPR;noIPR;IPR002172;IPR002172	0.0268378	0.0382083	Innate Immunity
TRINITY_DN37031_c0_g1_i1	multifunctional methyltransferase subunit TRM112	XP_021181444.1	Helicoverpa armigera	97.60%					0.0387973	0.0549141	Innate Immunity
TRINITY_DN44198_c0_g1_i1	origin recognition complex subunit 3	XP_021200999.1	Helicoverpa armigera	93.96%					0.0416667	0.0588937	Innate Immunity
TRINITY_DN37775_c0_g1_i1	serine protease gd	XP_012548092.1	Bombyx mori	66.67%					0.0446263	0.0629869	Innate Immunity
TRINITY_DN39451_c0_g1_i1	microtubule-associated futsch	XP_021195268.1	Helicoverpa armigera	73.35%				noIPR;noIPR;noIPR;noIPR;noIPR;noIPR;noIPR	0.0510204	0.0717907	Innate Immunity
TRINITY_DN40510_c0_g1_i1	probable phosphoserine aminotransferase	XP_021200531.1	Helicoverpa armigera	91.74%					0.0526316	0.0740006	Innate Immunity
TRINITY_DN31632_c0_g1_i1	U4 U6 small nuclear ribonucleo Prp31 isoform X1	XP_021183536.1/XP_021183535.1	Helicoverpa armigera/Helicoverpa armigera	98.44%					0.0532688	0.0748736	Innate Immunity
TRINITY_DN43628_c0_g1_i1	serine--tRNA synthetase Slimp isoform X1	XP_021189493.1	Helicoverpa armigera	84.19%					0.0588235	0.0824622	Innate Immunity
TRINITY_DN38884_c0_g1_i1	modular serine protease-like	XP_021197409.1	Helicoverpa armigera	74.38%					0.0588235	0.0824622	Innate Immunity
TRINITY_DN37835_c0_g1_i1	probable serine threonine- kinase cdc7 isoform X2	XP_021184160.1	Helicoverpa armigera	85.94%					0.0678643	0.0947283	Innate Immunity
TRINITY_DN30457_c0_g1_i1	probable serine carboxypeptidase CPVL	XP_021186344.1	Helicoverpa armigera	77.02%					0.0769231	0.106915	Innate Immunity
TRINITY_DN46602_c0_g1_i1	MD-2-related lipid-recognition -like	XP_021181156.1	Helicoverpa armigera	74.60%					0.0833333	0.115477	Innate Immunity
TRINITY_DN29909_c0_g1_i1	serine arginine repetitive matrix 2	XP_021194240.1	Helicoverpa armigera	97.85%					0.426531	0.512511	Innate Immunity
TRINITY_DN42200_c0_g1_i1	serine protease easter-like	XP_021182989.1	Helicoverpa armigera	75.80%					0.428571	0.514573	Innate Immunity
TRINITY_DN45891_c0_g1_i1	serine threonine- phosphatase 1 regulatory subunit 10	XP_021189186.1	Helicoverpa armigera	82.68%					0.428571	0.514573	Innate Immunity
TRINITY_DN39327_c0_g1_i1	bifunctional glutamate proline--tRNA ligase-like	XP_021198294.1	Helicoverpa armigera	94.24%					0.428571	0.514573	Innate Immunity
TRINITY_DN40186_c0_g1_i1	microsomal glutathione S-transferase 1-4	AIH07605.1	Spodoptera litura	82.84%	metabolic process-IEA;transferase activity-IEA	Biological Process-IEA;Molecular Function-IEA	GO:0008152;GO:0016740		0.428571	0.514573	Innate Immunity
TRINITY_DN46858_c0_g1_i1	signal recognition particle receptor subunit beta	XP_021188256.1	Helicoverpa armigera	93.60%					0.434783	0.520832	Innate Immunity
TRINITY_DN39555_c0_g1_i1	serine-arginine 55 isoform X4	XP_022113991.1	Pieris rapae	95.21%					0.444444	0.530515	Innate Immunity
TRINITY_DN48165_c0_g1_i1	serine protease 27-like isoform X4	XP_021197590.1	Helicoverpa armigera	80.45%					0.444444	0.530515	Innate Immunity
TRINITY_DN41862_c0_g1_i1	serine threonine- kinase STE20-like	XP_021181914.1	Helicoverpa armigera	93.46%					0.444444	0.530515	Innate Immunity
TRINITY_DN31252_c0_g1_i1	serine threonine- phosphatase 6 catalytic subunit	XP_021187811.1	Helicoverpa armigera	99.01%					0.454545	0.540568	Innate Immunity
TRINITY_DN38023_c0_g1_i1	signal recognition particle 14 kDa	NP_001091775.1/ABH10802.1	Bombyx mori/Bombyx mori	94.39%	SRP-dependent cotranslational protein targeting to membrane-IEA;signal recognition particle-IEA;7S RNA binding-IEA;signal recognition particle, endoplasmic reticulum targeting-IEA;endoplasmic reticulum signal peptide binding-IEA	Biological Process-IEA;Cellular Component-IEA;Molecular Function-IEA;Cellular Component-IEA;Molecular Function-IEA	GO:0005786;GO:0006614;GO:0008312;GO:0030942		0.457143	0.543142	Innate Immunity
TRINITY_DN18096_c0_g1_i1	serine arginine repetitive matrix 1-like isoform X2	XP_021182933.1	Helicoverpa armigera	81.35%					0.482759	0.568284	Innate Immunity
TRINITY_DN37854_c0_g1_i1	serine arginine repetitive matrix 1-like isoform X2	XP_021182933.1	Helicoverpa armigera	63.82%				noIPR	0.5	0.584963	Innate Immunity
TRINITY_DN39923_c0_g1_i1	signal recognition particle subunit SRP68	XP_021183239.1	Helicoverpa armigera	95.17%					0.5	0.584963	Innate Immunity
TRINITY_DN4736_c0_g1_i1	serine threonine- kinase sik2	KOB67425.1	Operophtera brumata	91.39%					0.5	0.584963	Innate Immunity
TRINITY_DN42695_c0_g1_i1	scavenger receptor class B member 1-like	XP_021193489.1	Helicoverpa armigera	86.17%					0.5	0.584963	Innate Immunity
TRINITY_DN46321_c0_g1_i1	pre-mRNA-splicing factor ATP-dependent RNA helicase PRP1	XP_021196669.1	Helicoverpa armigera	98.64%					0.5	0.584963	Innate Immunity
TRINITY_DN45666_c0_g1_i1	serine palmitoyltransferase 1	XP_021189418.1	Helicoverpa armigera	92.73%					0.5	0.584963	Innate Immunity
TRINITY_DN19899_c0_g1_i1	microtubule-associated futsch-	XP_013196135.1	Amyelois transitella	75.82%					0.595238	0.673772	Innate Immunity
TRINITY_DN42119_c0_g1_i1	serine threonine- phosphatase PP2A 65 kDa regulatory subunit	XP_021187617.1	Helicoverpa armigera	98.97%					0.6	0.678072	Innate Immunity
TRINITY_DN35311_c0_g1_i1	C-type lectin	ACR78452.1	Heliothis virescens	94.01%	carbohydrate binding-IEA	Molecular Function-IEA	GO:0030246		0.602551	0.68037	Innate Immunity
TRINITY_DN32752_c0_g3_i1	serine threonine- kinase Tao isoform X4	XP_021182550.1	Helicoverpa armigera	98.88%					0.607143	0.684498	Innate Immunity
TRINITY_DN37644_c0_g1_i1	microtubule-associated tau isoform X4	XP_021194871.1	Helicoverpa armigera	94.60%					0.63679	0.710869	Innate Immunity
TRINITY_DN41584_c0_g1_i1	trypsin-like serine protease	AIR09759.1	Alabama argillacea	70.53%	peptidase activity-IEA;proteolysis-IEA;serine-type peptidase activity-IEA;serine-type endopeptidase activity-IEA;hydrolase activity-IEA	Molecular Function-IEA;Biological Process-IEA;Molecular Function-IEA;Molecular Function-IEA;Molecular Function-IEA	GO:0008233	IPR001314;IPR001254;IPR001254;noIPR;noIPR;noIPR;IPR018114;IPR033116;noIPR;noIPR;noIPR;noIPR;noIPR;noIPR;noIPR;IPR001254;IPR001254;noIPR;IPR009003	0.65	0.722466	Innate Immunity
TRINITY_DN24428_c0_g1_i1	microtubule-associated futsch	XP_021195268.1	Helicoverpa armigera	86.40%					0.666667	0.736966	Innate Immunity
TRINITY_DN47879_c0_g1_i1	venom serine protease 34-like isoform X6	XP_021197793.1	Helicoverpa armigera	75.27%					0.666667	0.736966	Innate Immunity
TRINITY_DN40715_c0_g1_i1	microfibrillar-associated 1	XP_021187717.1	Helicoverpa armigera	94.57%					0.666667	0.736966	Innate Immunity
TRINITY_DN26495_c0_g1_i1	serine threonine- kinase N	XP_021191413.1	Helicoverpa armigera	98.41%					0.673469	0.742842	Innate Immunity
TRINITY_DN12519_c0_g1_i1	microtubule-associated futsch	XP_021195268.1	Helicoverpa armigera	82.16%					3.6	2.20163	Innate Immunity
TRINITY_DN23419_c0_g1_i1	serine arginine repetitive matrix 2 isoform X2	XP_022123795.1	Pieris rapae	94.34%					5.2	2.63227	Innate Immunity
TRINITY_DN40338_c0_g1_i1	beta-1,3-glucan recognition 1	ACI32825.1	Helicoverpa armigera	88.58%	hydrolase activity, hydrolyzing O-glycosyl compounds-IEA;carbohydrate metabolic process-IEA	Molecular Function-IEA;Biological Process-IEA	GO:0004553;GO:0005975		5.375	2.67243	Innate Immunity
TRINITY_DN47581_c0_g1_i1	pre-mRNA-splicing factor ATP-dependent RNA helicase PRP16 isoform X1	XP_021186714.1	Helicoverpa armigera	96.24%					5.70139	2.74446	Innate Immunity
TRINITY_DN38197_c0_g1_i1	Trypsin serine ase	OWR40827.1	Danaus plexippus plexippus	56.48%				IPR001314;IPR001254;IPR001254;noIPR;noIPR;noIPR;noIPR;noIPR;IPR018114;IPR033116;noIPR;noIPR;noIPR;noIPR;noIPR;noIPR;noIPR;IPR001254;IPR001254;noIPR;IPR009003;noIPR	6.25	2.85798	Innate Immunity
TRINITY_DN10702_c0_g1_i1	microtubule-associated serine threonine- kinase 3 isoform X3	XP_021185138.1	Helicoverpa armigera	91.74%					7	3	Innate Immunity
TRINITY_DN41486_c0_g1_i1	serine palmitoyltransferase 2	XP_021191166.1	Helicoverpa armigera	86.16%					8.8	3.29278	Innate Immunity
TRINITY_DN33870_c0_g1_i1	serine threonine- phosphatase 2A regulatory subunit B subunit gamma-like isoform X2	XP_021197798.1	Helicoverpa armigera	91.11%					12.5698	3.76232	Innate Immunity
TRINITY_DN58805_c0_g1_i1	serine- kinase ATM	XP_021184113.1	Helicoverpa armigera	90.24%					14	3.90689	Innate Immunity
TRINITY_DN32995_c0_g1_i1	enhancer of yellow 2 transcription factor-like isoform X1	XP_021183971.1	Helicoverpa armigera	96.84%					10.0595	-3.46721	Melanin
TRINITY_DN41309_c0_g1_i1	protein yellow-like	XP_021189027.1	Helicoverpa armigera	92.40%					4.1	-2.3505	Melanin
TRINITY_DN45424_c0_g1_i1	protein yellow-like	XP_021189551.1	Helicoverpa armigera	89.29%					3.05556	-2.0199	Melanin
TRINITY_DN46227_c0_g1_i1	laccase-1	XP_021185007.1	Helicoverpa armigera	97.63%					2.95238	-1.98272	Melanin
TRINITY_DN41062_c0_g1_i1	yellow-like isoform X1	XP_021189334.1	Helicoverpa armigera	82.91%					2.75	-1.90689	Melanin
TRINITY_DN37663_c0_g1_i2	tyrosine- phosphatase cdcA-like	XP_021198201.1	Helicoverpa armigera	72.41%					-0.61176	-1.36498	Melanin
TRINITY_DN39076_c0_g1_i1	protein yellow-like	XP_021189551.1	Helicoverpa armigera	89.11%					-0.6	-1.32193	Melanin
TRINITY_DN37799_c0_g1_i2	Laccase-1	OWR41131.1	Danaus plexippus plexippus	77.94%					1.03448	-1.02466	Melanin
TRINITY_DN27537_c0_g1_i1	laccase-2-like	XP_021185066.1	Helicoverpa armigera	95.74%					1.0125	-1.00899	Melanin
TRINITY_DN61060_c0_g1_i1	proto-oncogene tyrosine- kinase ROS	XP_021197244.1	Helicoverpa armigera	85.19%					-0.5	-1	Melanin
TRINITY_DN46249_c0_g1_i1	laccase-2-like	XP_021185066.1	Helicoverpa armigera	95.74%					1	-1	Melanin
TRINITY_DN46408_c0_g1_i1	protein yellow	XP_021183944.1	Helicoverpa armigera	81.70%					-0.5	-1	Melanin
TRINITY_DN36259_c0_g1_i1	putative laccase-16	XP_021185008.1	Helicoverpa armigera	96.28%					0.925	-0.944858	Melanin
TRINITY_DN44897_c0_g1_i1	dopamine N-acetyltransferase-like	XP_021201450.1	Helicoverpa armigera	80.63%					-0.413793	-0.770518	Melanin
TRINITY_DN61073_c0_g1_i1	tyrosine- phosphatase Lar	XP_021184162.1	Helicoverpa armigera	98.50%					-0.375	-0.678072	Melanin
TRINITY_DN31995_c0_g1_i1	tyrosine kinase receptor Cad96Ca	XP_021194413.1/XP_021194412.1	Helicoverpa armigera/Helicoverpa armigera	87.58%					-0.333333	-0.584963	Melanin
TRINITY_DN33967_c0_g1_i2	tyrosine- phosphatase non-receptor type 23 isoform X4	XP_021196942.1	Helicoverpa armigera	76.61%					-0.233577	-0.383787	Melanin
TRINITY_DN48607_c0_g1_i1	protein yellow	XP_021189386.1/XP_021189395.1/XP_021189403.1/XP_021189377.1/XP_021189369.1	Helicoverpa armigera/Helicoverpa armigera/Helicoverpa armigera/Helicoverpa armigera/Helicoverpa armigera	96.33%					-0.217391	-0.353637	Melanin
TRINITY_DN38930_c0_g1_i1	proto-oncogene tyrosine- kinase ROS	XP_021197244.1	Helicoverpa armigera	90.64%					-0.191489	-0.306661	Melanin
TRINITY_DN33967_c0_g1_i1	tyrosine- phosphatase non-receptor type 23	OWR41564.1	Danaus plexippus plexippus	90.94%					-0.186787	-0.298296	Melanin
TRINITY_DN36892_c0_g1_i1	tubulin--tyrosine ligase 12	XP_021186375.1	Helicoverpa armigera	89.81%					-0.169133	-0.267311	Melanin
TRINITY_DN42707_c0_g1_i1	laccase-1-like	XP_021185096.1	Helicoverpa armigera	89.42%					-0.166667	-0.263034	Melanin
TRINITY_DN34287_c0_g1_i1	low molecular weight phosphotyrosine phosphatase-like	XP_021193569.1	Helicoverpa armigera	94.23%					-0.140496	-0.218424	Melanin
TRINITY_DN32847_c0_g1_i1	proto-oncogene tyrosine- kinase ROS	XP_021197244.1	Helicoverpa armigera	93.96%					-0.085396	-0.128781	Melanin
TRINITY_DN17816_c0_g1_i1	protein yellow	XP_021189386.1/XP_021189395.1/XP_021189403.1/XP_021189377.1/XP_021189369.1	Helicoverpa armigera/Helicoverpa armigera/Helicoverpa armigera/Helicoverpa armigera/Helicoverpa armigera	96.11%					0	0	Melanin
TRINITY_DN47753_c0_g1_i1	prophenoloxidase-activating ase-3 precursor	AAO74570.1	Manduca sexta	70.41%	peptidase activity-IEA;proteolysis-IEA;serine-type endopeptidase activity-IEA;serine-type peptidase activity-IEA;hydrolase activity-IEA	Molecular Function-IEA;Biological Process-IEA;Molecular Function-IEA;Molecular Function-IEA;Molecular Function-IEA	GO:0008233	IPR001254;noIPR;IPR001254;noIPR;noIPR;noIPR;IPR001254;IPR001254;IPR009003	0	0	Melanin
TRINITY_DN23423_c0_g1_i1	proto-oncogene tyrosine- kinase ROS	XP_021197244.1	Helicoverpa armigera	94.38%					0.027027	0.0384741	Melanin
TRINITY_DN40330_c0_g1_i1	dopa decarboxylase	AKL78850.1	Chilo suppressalis	98.96%					-0.0517241	0.0766213	Melanin
TRINITY_DN25673_c0_g1_i1	tyrosine- phosphatase 10D-like	XP_021194217.1	Helicoverpa armigera	97.89%					0.0546075	0.0767062	Melanin
TRINITY_DN29176_c0_g1_i1	laccase 2 precursor	ABU68465.1/NP_001103395.1	Bombyx mori/Bombyx mori	89.33%	oxidoreductase activity-IEA;metal ion binding-IEA;copper ion binding-IEA;oxidation-reduction process-IEA	Molecular Function-IEA;Molecular Function-IEA;Molecular Function-IEA;Biological Process-IEA	GO:0005507;GO:0016491;GO:0055114		0.121212	0.165059	Melanin
TRINITY_DN39459_c0_g1_i1	laccase 1	AKH61981.1	Helicoverpa armigera	97.05%					0.161765	0.216318	Melanin
TRINITY_DN41892_c0_g1_i1	prophenoloxidase-activating ase-3 precursor	AAO74570.1	Manduca sexta	71.11%	peptidase activity-IEA;proteolysis-IEA;serine-type endopeptidase activity-IEA;serine-type peptidase activity-IEA;hydrolase activity-IEA	Molecular Function-IEA;Biological Process-IEA;Molecular Function-IEA;Molecular Function-IEA;Molecular Function-IEA	GO:0008236		0.166667	0.222392	Melanin
TRINITY_DN35963_c0_g2_i1	tyrosine kinase receptor Cad96Ca	XP_021194413.1/XP_021194412.1	Helicoverpa armigera/Helicoverpa armigera	97.06%					0.178828	0.237354	Melanin
TRINITY_DN51017_c0_g1_i1	tyrosine- kinase	XP_021190711.1	Helicoverpa armigera	90.53%					0.244186	0.315202	Melanin
TRINITY_DN26600_c0_g1_i1	tyrosine- kinase Wsck	XP_021191939.1	Helicoverpa armigera	93.39%					0.308696	0.38813	Melanin
TRINITY_DN40310_c0_g1_i1	tyrosine kinase receptor Cad96Ca	XP_021194413.1/XP_021194412.1	Helicoverpa armigera/Helicoverpa armigera	85.78%					0.3125	0.392317	Melanin
TRINITY_DN34683_c0_g1_i2	tyrosine- kinase Btk29A isoform X2	XP_021191797.1	Helicoverpa armigera	90.49%					0.347305	0.430077	Melanin
TRINITY_DN4431_c0_g1_i1	tyrosine- kinase Wsck	KOB74400.1	Operophtera brumata	95.70%					0.347826	0.430634	Melanin
TRINITY_DN27648_c0_g1_i1	Tyrosine- phosphatase non-receptor type 14	KPJ05103.1	Papilio xuthus	98.18%					0.365578	0.449512	Melanin
TRINITY_DN28876_c0_g1_i1	L-dopachrome tautomerase yellow-f2-like	XP_021199421.1	Helicoverpa armigera	82.00%					0.37037	0.454566	Melanin
TRINITY_DN32481_c0_g1_i1	inhibitor of Bruton tyrosine kinase	XP_021183005.1	Helicoverpa armigera	89.02%					0.382609	0.467393	Melanin
TRINITY_DN41910_c0_g1_i1	prophenoloxidase activating enzyme	ABU98654.1	Helicoverpa armigera	84.82%	peptidase activity-IEA;proteolysis-IEA;serine-type peptidase activity-IEA;serine-type endopeptidase activity-IEA;hydrolase activity-IEA	Molecular Function-IEA;Biological Process-IEA;Molecular Function-IEA;Molecular Function-IEA;Molecular Function-IEA	GO:0004252;GO:0006508		0.4	0.485427	Melanin
TRINITY_DN17046_c0_g1_i1	tyrosine- phosphatase non-receptor type 9 isoform X3	XP_021181793.1	Helicoverpa armigera	98.18%					0.511111	0.59561	Melanin
TRINITY_DN28842_c0_g2_i1	Tyrosine- phosphatase Lar	OWR44622.1	Danaus plexippus plexippus	98.72%					0.56196	0.643357	Melanin
TRINITY_DN26160_c0_g1_i1	Dual tyrosine-phosphorylation-regulated kinase specificity	ASO76420.1	Spodoptera littoralis	99.48%					0.571429	0.652077	Melanin
TRINITY_DN41699_c0_g1_i1	tyrosine- phosphatase non-receptor type 13-like	XP_021195361.1	Helicoverpa armigera	89.89%					0.6	0.678072	Melanin
TRINITY_DN54605_c0_g1_i1	insulin receptor tyrosine kinase	BAM19906.1	Papilio xuthus	100.00%	phosphorylation-IEA;kinase activity-IEA;plasma membrane organization-IEA	Biological Process-IEA;Molecular Function-IEA;Biological Process-IEA	GO:0007009;GO:0016301;GO:0016310		0.611111	0.688056	Melanin
TRINITY_DN34837_c0_g1_i1	tyrosine- kinase Abl isoform X1	XP_012551485.1/XP_021208039.1	Bombyx mori/Bombyx mori	93.90%					0.625	0.70044	Melanin
TRINITY_DN29603_c0_g1_i1	protein-tyrosine sulfotransferase, partial	XP_021194867.1	Helicoverpa armigera	96.60%					0.653179	0.725243	Melanin
TRINITY_DN30626_c0_g1_i1	iodotyrosine deiodinase 1	XP_021198604.1	Helicoverpa armigera	89.33%					0.672598	0.742091	Melanin
TRINITY_DN43614_c0_g1_i1	inhibitor of Bruton tyrosine kinase	XP_021183005.1	Helicoverpa armigera	88.98%					0.6875	0.754888	Melanin
TRINITY_DN34109_c0_g1_i1	tyrosine- phosphatase Lar	XP_021184162.1	Helicoverpa armigera	96.32%					0.715962	0.779018	Melanin
TRINITY_DN57474_c0_g1_i1	tyrosine- kinase shark isoform X1	XP_021192444.1	Helicoverpa armigera	97.07%					0.8	0.847997	Melanin
TRINITY_DN32057_c0_g1_i1	tyrosine--tRNA mitochondrial	XP_021183185.1	Helicoverpa armigera	91.21%					0.833922	0.874932	Melanin
TRINITY_DN28617_c0_g1_i1	tyrosine- kinase PR2 isoform X4	XP_021184882.1	Helicoverpa armigera	93.78%					0.88835	0.917126	Melanin
TRINITY_DN3674_c0_g1_i1	proto-oncogene tyrosine- kinase ROS	XP_021197244.1	Helicoverpa armigera	94.05%					0.928571	0.947533	Melanin
TRINITY_DN36432_c0_g1_i1	laccase-2-like	XP_021185066.1	Helicoverpa armigera	89.42%					0.936416	0.953389	Melanin
TRINITY_DN30116_c0_g1_i1	L-dopachrome tautomerase yellow-f2-like	XP_021196768.1	Helicoverpa armigera	87.97%					0.936709	0.953607	Melanin
TRINITY_DN32208_c0_g1_i1	tyrosine- phosphatase Lar	XP_021184162.1	Helicoverpa armigera	99.29%					0.945022	0.959787	Melanin
TRINITY_DN20979_c0_g1_i1	tyrosine- phosphatase Lar	XP_021184162.1	Helicoverpa armigera	99.11%					1.09375	1.06609	Melanin
TRINITY_DN26909_c0_g1_i1	protein-tyrosine sulfotransferase, partial	XP_021194867.1	Helicoverpa armigera	96.50%					1.16667	1.11548	Melanin
TRINITY_DN21309_c0_g1_i1	tyrosine- kinase transmembrane receptor Ror-like isoform X1	XP_021182840.1	Helicoverpa armigera	68.35%					1.375	1.24793	Melanin
TRINITY_DN28940_c0_g1_i1	inhibitor of Bruton tyrosine kinase	XP_021183005.1	Helicoverpa armigera	90.77%					1.38384	1.25329	Melanin
TRINITY_DN27364_c0_g1_i1	tyrosine- phosphatase non-receptor type 11	XP_021187743.1	Helicoverpa armigera	85.65%					1.3908	1.2575	Melanin
TRINITY_DN22225_c0_g2_i1	tyrosine- kinase Btk29A isoform X3	XP_021191798.1	Helicoverpa armigera	87.07%					1.5	1.32193	Melanin
TRINITY_DN28698_c0_g1_i1	tyrosine- phosphatase corkscrew isoform X2	XP_021208287.1	Bombyx mori	90.70%					1.93333	1.55254	Melanin
TRINITY_DN19219_c0_g1_i1	tyrosine- kinase	XP_021190711.1	Helicoverpa armigera	97.86%					2	1.58496	Melanin
TRINITY_DN19419_c0_g2_i1	tyrosine- phosphatase 69D isoform X2	XP_021187015.1	Helicoverpa armigera	91.30%					-0.75	2	Melanin
TRINITY_DN38474_c0_g1_i1	tyrosine- phosphatase non-receptor type 23 isoform X4	XP_021196942.1	Helicoverpa armigera	72.24%					3.83333	2.27302	Melanin
TRINITY_DN26529_c0_g1_i1	proto-oncogene tyrosine- kinase ROS	XP_021197244.1	Helicoverpa armigera	89.30%					4.42857	2.44057	Melanin
TRINITY_DN33994_c0_g2_i1	tyrosine- phosphatase non-receptor type 9 isoform X1	XP_021181791.1	Helicoverpa armigera	94.55%					6	2.80735	Melanin
TRINITY_DN37663_c0_g1_i1	tyrosine- phosphatase cdcA-like	XP_021198201.1	Helicoverpa armigera	72.41%					-0.930005	3.83661	Melanin
TRINITY_DN15091_c0_g1_i1	tyrosine- kinase Src42A isoform X2	XP_021190524.1	Helicoverpa armigera	95.42%					-0.961538	4.70044	Melanin
TRINITY_DN34869_c0_g1_i1	neuroglobin-like	XP_021181077.1/XP_021181078.1	Helicoverpa armigera/Helicoverpa armigera	93.85%					0.00065189	0.000940173	Other
TRINITY_DN36567_c0_g1_i1	cytochrome P450 CYP4S2	AKP80586.1	Helicoverpa armigera	85.79%					0.00112108	0.00161647	Other
TRINITY_DN36694_c0_g2_i1	E3 SUMO- ligase NSE2-like	XP_021181953.1	Helicoverpa armigera	87.13%					0.00215054	0.00309924	Other
TRINITY_DN31860_c0_g1_i1	protein asteroid	XP_021187181.1	Helicoverpa armigera	89.68%					0.00449438	0.0064695	Other
TRINITY_DN37732_c0_g3_i1	exportin-1	XP_021183555.1	Helicoverpa armigera	96.96%					0.00714286	0.0102683	Other
TRINITY_DN33840_c0_g1_i1	mortality factor 4 like	OWR49728.1	Danaus plexippus plexippus	96.47%					0.00985222	0.0141442	Other
TRINITY_DN36517_c0_g2_i1	endonuclease-reverse transcriptase	ADI61829.1	Bombyx mori	71.67%	nucleic acid phosphodiester bond hydrolysis-IEA;RNA-directed DNA polymerase activity-IEA;endonuclease activity-IEA;RNA-dependent DNA replication-IEA	Biological Process-IEA;Molecular Function-IEA;Molecular Function-IEA;Biological Process-IEA	GO:0003824;GO:0090304		0.0138889	0.0198996	Other
TRINITY_DN27275_c0_g1_i1	reverse transcriptase	KMQ91747.1	Lasius niger	62.39%				noIPR	0.015015	0.0215011	Other
TRINITY_DN25142_c0_g1_i1	polymerase PB1, partial	APG77895.1	Hubei orthomyxo-like virus 1	59.21%					0.0171674	0.0245571	Other
TRINITY_DN16438_c0_g1_i1	erythroid differentiation-related factor 1	XP_021191420.1	Helicoverpa armigera	83.62%					0.0196078	0.0280144	Other
TRINITY_DN33313_c0_g1_i1	neuropathy target esterase sws isoform X7	XP_013167058.1	Papilio xuthus	92.74%					0.019802	0.028289	Other
TRINITY_DN6522_c0_g1_i1	monoacylglycerol lipase ABHD12 isoform X1	XP_004923753.2	Bombyx mori	90.96%					0.020202	0.0288549	Other
TRINITY_DN27948_c0_g2_i1	hypothetical protein	OUY07576.1/WP_087620124.1	Acinetobacter populi/Acinetobacter populi	42.09%					0.0252525	0.0359793	Other
TRINITY_DN35720_c0_g1_i1	probable ATP-dependent RNA helicase Dbp45A	XP_021195237.1	Helicoverpa armigera	97.34%					0.0274725	0.0390998	Other
TRINITY_DN33998_c0_g1_i1	facilitated trehalose transporter Tret1 isoform X5	XP_022118225.1	Pieris rapae	88.92%					0.0285714	0.040642	Other
TRINITY_DN24620_c0_g1_i1	exocyst complex component 8	XP_021182425.1	Helicoverpa armigera	95.21%					0.030303	0.0430687	Other
TRINITY_DN30630_c0_g1_i1	peroxisome biogenesis factor 1	XP_021198090.1	Helicoverpa armigera	88.24%					0.0330486	0.0469082	Other
TRINITY_DN23260_c0_g1_i1	forkhead box P1	XP_014366077.1	Papilio machaon	85.00%					0.0344828	0.0489096	Other
TRINITY_DN37796_c0_g1_i1	PREDICTED: uncharacterized protein LOC106142558, partial	XP_013199810.1	Amyelois transitella	77.50%					0.036805	0.0521446	Other
TRINITY_DN43195_c0_g1_i1	39S ribosomal mitochondrial	XP_021190334.1	Helicoverpa armigera	87.62%					0.04	0.0565835	Other
TRINITY_DN27509_c0_g1_i1	PREDICTED: uncharacterized protein LOC106139148	XP_013195985.1	Amyelois transitella	85.47%					0.0403782	0.057108	Other
TRINITY_DN43793_c0_g1_i1	4-coumarate-- ligase 1-like	XP_021201542.1	Helicoverpa armigera	82.52%					0.0416667	0.0588937	Other
TRINITY_DN26356_c0_g2_i1	aryl hydrocarbon receptor nuclear translocator 2	XP_021188262.1/AHX26585.1/AJW29006.1	Helicoverpa armigera/Helicoverpa armigera/Helicoverpa armigera	93.24%	DNA binding-IEA;sequence-specific DNA binding transcription factor activity-IEA;cytoplasm-IEA;transcription, DNA-templated-IEA;signal transduction-IEA;protein dimerization activity-IEA;regulation of transcription, DNA-templated-IEA;signal transducer activity-IEA;nucleus-IEA;transcription factor complex-IEA	Molecular Function-IEA;Molecular Function-IEA;Cellular Component-IEA;Biological Process-IEA;Biological Process-IEA;Molecular Function-IEA;Biological Process-IEA;Molecular Function-IEA;Cellular Component-IEA;Cellular Component-IEA	GO:0003677;GO:0003700;GO:0004871;GO:0005634;GO:0005667;GO:0005737;GO:0006351;GO:0006355;GO:0007165;GO:0046983		0.0426829	0.0603005	Other
TRINITY_DN49332_c0_g1_i1	histone acetyltransferase KAT6B-like	XP_013166415.1	Papilio xuthus	84.77%					0.0434783	0.0614005	Other
TRINITY_DN27340_c0_g2_i1	chondroadherin-like protein	XP_021195503.1	Helicoverpa armigera	95.65%					0.0434783	0.0614005	Other
TRINITY_DN36248_c0_g1_i1	sickie isoform X6	XP_021189861.1	Helicoverpa armigera	93.60%					0.05	0.0703893	Other
TRINITY_DN3560_c0_g1_i1	PITH domain-containing CG6153	XP_021195979.1	Helicoverpa armigera	94.65%					0.05	0.0703893	Other
TRINITY_DN37244_c0_g1_i1	LIM and SH3 domain Lasp	XP_021201707.1	Helicoverpa armigera	92.73%					0.0523374	0.0735973	Other
TRINITY_DN42001_c0_g1_i1	translocator -like isoform X1	XP_021190017.1	Helicoverpa armigera	90.16%					0.0526316	0.0740006	Other
TRINITY_DN42001_c0_g1_i1	lethal(2)essential for life	XP_004923510.1	Bombyx mori	90.24%	structural constituent of eye lens-IEA	Molecular Function-IEA	GO:0005212		0.0526316	0.0740006	Other
TRINITY_DN41089_c0_g1_i1	KDM4	ADU25266.1/NP_001243917.1	Bombyx mori/Bombyx mori	97.29%					0.0526316	0.0740006	Other
TRINITY_DN41053_c0_g1_i1	probable 39S ribosomal mitochondrial	XP_004933534.1	Bombyx mori	92.55%	structural constituent of ribosome-IEA;ribonucleoprotein complex-IEA;ribosome-IEA;translation-IEA;intracellular-IEA	Molecular Function-IEA;Cellular Component-IEA;Cellular Component-IEA;Biological Process-IEA;Cellular Component-IEA	GO:0003735;GO:0005840;GO:0006412		0.0540541	0.0759489	Other
TRINITY_DN24670_c0_g2_i1	androgen-induced gene 1 -like isoform X1	XP_004929183.1/XP_004934348.1	Bombyx mori/Bombyx mori	73.66%					0.0588235	0.0824622	Other
TRINITY_DN37586_c0_g1_i2	protein Simiate	XP_021191106.1/XP_021191105.1	Helicoverpa armigera/Helicoverpa armigera	89.14%					0.0595128	0.083401	Other
TRINITY_DN39333_c0_g1_i1	elongation of very long chain fatty acids AAEL008004-like	XP_021193606.1	Helicoverpa armigera	86.42%					0.0606061	0.0848889	Other
TRINITY_DN27772_c0_g1_i1	Uncharacterized protein OBRU01_09681, partial	KOB74041.1	Operophtera brumata	94.69%					0.0618182	0.0865368	Other
TRINITY_DN29847_c0_g2_i1	zinc transporter ZIP1-like	XP_021194278.1	Helicoverpa armigera	87.27%					0.0625	0.0874628	Other
TRINITY_DN30514_c0_g1_i1	zinc finger 525-like isoform X3	XP_021183823.1	Helicoverpa armigera	66.21%					0.0640138	0.0895169	Other
TRINITY_DN45917_c0_g1_i1	zinc finger Noc isoform X2	XP_021194643.1	Helicoverpa armigera	96.66%					0.0645161	0.0901978	Other
TRINITY_DN33008_c0_g1_i1	multiple C2 and transmembrane domain-containing 1-like isoform X4	XP_021181289.1/XP_021181305.1/XP_021181298.1	Helicoverpa armigera/Helicoverpa armigera/Helicoverpa armigera	86.55%					0.065	0.0908534	Other
TRINITY_DN27761_c0_g1_i1	uncharacterized protein LOC110385512, partial	XP_021204725.1	Bombyx mori	81.65%					0.0652174	0.0911479	Other
TRINITY_DN27761_c0_g1_i1	uncharacterized protein LOC110374587	XP_021188032.1	Helicoverpa armigera	57.78%					0.0652174	0.0911479	Other
TRINITY_DN22877_c0_g1_i1	dynein assembly factor axonemal isoform X2	XP_021194565.1	Helicoverpa armigera	87.02%					0.0663265	0.0926493	Other
TRINITY_DN41890_c0_g1_i1	ATP-dependent zinc metalloprotease YME1 homolog isoform X1	XP_021190245.1/XP_021190246.1	Helicoverpa armigera/Helicoverpa armigera	91.42%					0.0666667	0.0931094	Other
TRINITY_DN38371_c0_g1_i1	endonuclease-reverse transcriptase	ADI61830.1	Bombyx mori	81.29%	nucleic acid phosphodiester bond hydrolysis-IEA;RNA-directed DNA polymerase activity-IEA;endonuclease activity-IEA;RNA-dependent DNA replication-IEA	Biological Process-IEA;Molecular Function-IEA;Molecular Function-IEA;Biological Process-IEA	GO:0003964;GO:0004519;GO:0006278;GO:0090305		0.0714286	0.0995357	Other
TRINITY_DN38371_c0_g1_i1	NADH dehydrogenase [ubiquinone] iron-sulfur mitochondrial	XP_004922426.3	Bombyx mori	84.13%					0.0714286	0.0995357	Other
TRINITY_DN39153_c0_g1_i1	coatomer subunit beta	XP_021187494.1	Helicoverpa armigera	91.32%					0.0714286	0.0995357	Other
TRINITY_DN18132_c0_g1_i1	inorganic phosphate cotransporter	XP_021195146.1	Helicoverpa armigera	87.43%					0.0714286	0.0995357	Other
TRINITY_DN33942_c0_g1_i1	deoxyuridine 5 -triphosphate nucleotidohydrolase	XP_021191761.1	Helicoverpa armigera	95.89%					0.0729167	0.101538	Other
TRINITY_DN34904_c0_g1_i1	EG45-like domain containing	OTG30566.1/XP_022027647.1	Helianthus annuus/Helianthus annuus	87.70%					0.0729483	0.101581	Other
TRINITY_DN6070_c0_g1_i1	protein expanded	XP_021182303.1	Helicoverpa armigera	95.86%					0.0740741	0.103093	Other
TRINITY_DN30012_c0_g1_i1	F-box WD repeat-containing 9-like isoform X2	XP_021193557.1	Helicoverpa armigera	90.30%					0.0777778	0.10806	Other
TRINITY_DN37427_c0_g1_i1	tRNA pseudouridine(38 39)	XP_014355329.1	Papilio machaon	79.66%					0.078125	0.108524	Other
TRINITY_DN37709_c0_g1_i1	28S ribosomal mitochondrial	XP_021194080.1	Helicoverpa armigera	85.23%					0.0785653	0.109114	Other
TRINITY_DN34933_c0_g1_i1	ryanodine receptor, partial	AAD01425.1	Heliothis virescens	93.41%	transmembrane transport-IEA;ryanodine-sensitive calcium-release channel activity-IEA;membrane-IEA;ion transmembrane transport-IEA;integral component of membrane-IEA;calcium ion transmembrane transport-IEA;transport-IEA;ion transport-IEA;cellular calcium ion homeostasis-IEA;ion channel activity-IEA;cell-IEA	Biological Process-IEA;Molecular Function-IEA;Cellular Component-IEA;Biological Process-IEA;Cellular Component-IEA;Biological Process-IEA;Biological Process-IEA;Biological Process-IEA;Biological Process-IEA;Molecular Function-IEA;Cellular Component-IEA	GO:0005219;GO:0005623;GO:0006874;GO:0016021;GO:0070588		0.0788382	0.109478	Other
TRINITY_DN38928_c0_g1_i1	TATA element modulatory factor	XP_021189376.1	Helicoverpa armigera	95.06%					0.08	0.111031	Other
TRINITY_DN19864_c0_g1_i1	BTB POZ domain-containing 2-like	XP_013183746.1/XP_013183745.1	Amyelois transitella/Amyelois transitella	98.83%					0.0804598	0.111645	Other
TRINITY_DN37082_c0_g1_i1	23 kDa integral membrane -like	XP_021185364.1	Helicoverpa armigera	92.21%					0.0830565	0.115108	Other
TRINITY_DN45713_c0_g1_i1	zonadhesin-like, partial	XP_021197995.1	Helicoverpa armigera	71.28%				noIPR;IPR002919;noIPR;noIPR;noIPR;noIPR;noIPR;noIPR;noIPR;noIPR;noIPR;IPR002919;IPR002919;IPR002919;IPR002919;IPR002919;noIPR	0.0833333	0.115477	Other
TRINITY_DN21501_c0_g1_i1	carboxypeptidase D-like	XP_021185445.1	Helicoverpa armigera	95.04%					0.0835655	0.115786	Other
TRINITY_DN40473_c0_g1_i1	argininosuccinate synthase	XP_021187849.1	Helicoverpa armigera	95.85%					0.0869565	0.120294	Other
TRINITY_DN38497_c0_g1_i1	uncharacterized protein LOC110372082 isoform X1	XP_021184284.1	Helicoverpa armigera	92.95%					0.0882353	0.121991	Other
TRINITY_DN30814_c0_g1_i1	angiotensin-converting enzyme	XP_021187658.1	Helicoverpa armigera	94.56%					0.088785	0.122719	Other
TRINITY_DN36430_c0_g1_i2	carboxypeptidase D isoform X1	XP_013184123.1	Amyelois transitella	88.82%					0.0900901	0.124447	Other
TRINITY_DN37514_c0_g1_i1	uncharacterized protein LOC110373263 isoform X1	XP_021186154.1	Helicoverpa armigera	81.35%					0.0909091	0.125531	Other
TRINITY_DN40738_c0_g1_i1	cell cycle checkpoint RAD17 isoform X1	XP_021188323.1	Helicoverpa armigera	80.99%					0.0909091	0.125531	Other
TRINITY_DN27697_c0_g1_i1	phosphatidylinositol 4,5-bisphosphate 3-kinase catalytic subunit delta isoform isoform X1	XP_021185265.1/XP_021185264.1	Helicoverpa armigera/Helicoverpa armigera	89.70%					0.0909091	0.125531	Other
TRINITY_DN28929_c0_g1_i1	PX domain-containing kinase	XP_021193204.1	Helicoverpa armigera	85.97%					0.0909091	0.125531	Other
TRINITY_DN27739_c0_g1_i1	nardilysin-like	XP_021182470.1	Helicoverpa armigera	88.51%					0.091954	0.126912	Other
TRINITY_DN34720_c0_g1_i1	exonuclease 3 -5 domain-containing 2	XP_022113768.1	Pieris rapae	82.18%					0.091954	0.126912	Other
TRINITY_DN34532_c0_g1_i1	PREDICTED: uncharacterized protein LOC107883745	XP_016659867.1	Acyrthosiphon pisum	55.35%				noIPR	0.0934183	0.128845	Other
TRINITY_DN43219_c0_g1_i1	PHD finger 12 isoform X2	XP_021183784.1	Helicoverpa armigera	93.64%					0.0967742	0.133267	Other
TRINITY_DN21900_c0_g1_i1	PREDICTED: uncharacterized protein LOC106713138	XP_014361333.1	Papilio machaon	53.77%					0.0972222	0.133856	Other
TRINITY_DN318_c0_g1_i1	histone-lysine N- H3 lysine-79 specific	XP_021196172.1	Helicoverpa armigera	94.79%					0.1	0.137504	Other
TRINITY_DN40683_c0_g1_i1	ecdysoneless homolog	XP_021181424.1	Helicoverpa armigera	76.01%					0.1	0.137504	Other
TRINITY_DN22005_c0_g1_i1	uncharacterized protein LOC110381519, partial	XP_021197542.1	Helicoverpa armigera	90.67%					0.1	0.137504	Other
TRINITY_DN31226_c0_g1_i1	nitrogen permease regulator 3	XP_021201520.1	Helicoverpa armigera	82.30%					0.100629	0.138328	Other
TRINITY_DN48314_c0_g1_i1	alanine--glyoxylate aminotransferase 2-like	XP_021188020.1	Helicoverpa armigera	94.15%					0.103704	0.142353	Other
TRINITY_DN25559_c0_g1_i1	uncharacterized protein LOC110370002	XP_021181361.1	Helicoverpa armigera	87.57%					0.105263	0.14439	Other
TRINITY_DN26602_c0_g1_i1	transport and Golgi organization 1	XP_021182234.1	Helicoverpa armigera	89.47%					0.106742	0.146318	Other
TRINITY_DN38871_c0_g1_i1	uncharacterized protein LOC110378148	XP_021192961.1	Helicoverpa armigera	91.49%					0.107143	0.146841	Other
TRINITY_DN37376_c0_g1_i1	spire isoform X5	XP_021197116.1	Helicoverpa armigera	99.29%					0.11073	0.151508	Other
TRINITY_DN45312_c0_g1_i1	transmembrane GTPase Marf isoform X1	XP_013199455.1/XP_013199456.1	Amyelois transitella/Amyelois transitella	95.45%					0.111111	0.152003	Other
TRINITY_DN40520_c0_g1_i1	wolframin isoform X2	XP_021196634.1	Helicoverpa armigera	92.53%					0.111111	0.152003	Other
TRINITY_DN50415_c0_g1_i1	SUPPRESSOR OF ABI3-5	XP_022020975.1/OTF85049.1/XP_022020976.1	Helianthus annuus/Helianthus annuus/Helianthus annuus	84.91%					0.111111	0.152003	Other
TRINITY_DN41460_c0_g1_i1	cuticular RR-1 motif 56 precursor	NP_001166701.1/XP_012551893.1/FAA00559.1	Bombyx mori/Bombyx mori/Bombyx mori	84.71%	structural constituent of cuticle-IEA	Molecular Function-IEA	GO:0042302		0.111111	0.152003	Other
TRINITY_DN11931_c0_g1_i1	organic cation transporter isoform X1	XP_004921781.1	Bombyx mori	86.57%					0.111111	0.152003	Other
TRINITY_DN43706_c0_g1_i1	mid1-interacting 1A	XP_021200396.1	Helicoverpa armigera	97.62%					0.111111	0.152003	Other
TRINITY_DN29353_c0_g1_i1	hypothetical protein RR48_03643	KPJ17480.1	Papilio machaon	87.04%					0.11353	0.155141	Other
TRINITY_DN28916_c0_g1_i1	fatty acyl- reductase CG5065	XP_011562403.1	Plutella xylostella	78.43%					0.113924	0.155651	Other
TRINITY_DN35146_c0_g1_i1	membrane alanyl aminopeptidase-like isoform X3	XP_013184639.1	Amyelois transitella	69.83%					0.117647	0.160465	Other
TRINITY_DN29891_c0_g1_i1	tropinone reductase-like 3 isoform X2	XP_021181429.1/XP_021181433.1/XP_021181432.1/XP_021181431.1/XP_021181430.1	Helicoverpa armigera/Helicoverpa armigera/Helicoverpa armigera/Helicoverpa armigera/Helicoverpa armigera	90.91%					0.120098	0.163625	Other
TRINITY_DN26994_c0_g1_i1	acylphosphatase-1-like	XP_021188356.1	Helicoverpa armigera	93.14%					0.121212	0.165059	Other
TRINITY_DN47876_c0_g1_i1	fumarylacetoacetate hydrolase	NP_001040300.1/ABD36118.1	Bombyx mori/Bombyx mori	92.67%	metabolic process-IEA;catalytic activity-IEA;fumarylacetoacetase activity-IEA;aromatic amino acid family metabolic process-IEA;hydrolase activity-IEA	Biological Process-IEA;Molecular Function-IEA;Molecular Function-IEA;Biological Process-IEA;Molecular Function-IEA	GO:0004334;GO:0009072		0.125	0.169925	Other
TRINITY_DN39858_c0_g1_i1	retinol dehydrogenase 11-like isoform X1	XP_021183810.1	Helicoverpa armigera	80.56%					0.125	0.169925	Other
TRINITY_DN20444_c0_g2_i1	Zinc finger DNA binding	KOB72479.1	Operophtera brumata	74.42%					0.125	0.169925	Other
TRINITY_DN39858_c0_g1_i1	hypothetical protein RR46_03802	KPI99437.1	Papilio xuthus	93.06%					0.125	0.169925	Other
TRINITY_DN39556_c0_g1_i1	delta 9 desaturase	AGD98721.1/AKJ32407.1	Bicyclus anynana/Bicyclus anynana	79.19%	oxidoreductase activity-IEA;oxidoreductase activity, acting on paired donors, with oxidation of a pair of donors resulting in the reduction of molecular oxygen to two molecules of water-IEA;lipid metabolic process-IEA;integral component of membrane-IEA;oxidation-reduction process-IEA;fatty acid biosynthetic process-IEA	Molecular Function-IEA;Molecular Function-IEA;Biological Process-IEA;Cellular Component-IEA;Biological Process-IEA;Biological Process-IEA	GO:0006633;GO:0016021;GO:0016717;GO:0055114		0.125	0.169925	Other
TRINITY_DN16699_c0_g1_i1	cell death abnormality 1-like	XP_021199276.1	Helicoverpa armigera	91.87%					0.125	0.169925	Other
TRINITY_DN35335_c0_g1_i1	Fanconi anemia group M	XP_021200596.1	Helicoverpa armigera	85.96%					0.125954	0.171148	Other
TRINITY_DN37022_c0_g1_i1	PREDICTED: mucin-2-like	XP_013195491.1	Amyelois transitella	57.60%				noIPR;noIPR;noIPR	0.127202	0.172746	Other
TRINITY_DN37895_c0_g1_i1	uncharacterized protein LOC110382181	XP_021198363.1	Helicoverpa armigera	64.12%				noIPR;noIPR;noIPR;noIPR	0.135747	0.183641	Other
TRINITY_DN52896_c0_g1_i1	peroxisomal biogenesis factor 6	XP_021186313.1	Helicoverpa armigera	92.98%					0.136364	0.184425	Other
TRINITY_DN32673_c0_g2_i1	girdin	XP_021197809.1	Helicoverpa armigera	94.56%					0.137931	0.186413	Other
TRINITY_DN29187_c0_g1_i1	6-pyruvoyl tetrahydrobiopterin synthase	XP_021192436.1	Helicoverpa armigera	94.41%					0.142857	0.192645	Other
TRINITY_DN48601_c0_g1_i1	NADPH:adrenodoxin mitochondrial	XP_021183078.1	Helicoverpa armigera	89.08%					0.142857	0.192645	Other
TRINITY_DN12386_c0_g1_i1	uncharacterized protein KIAA2013 homolog	XP_021199024.1	Helicoverpa armigera	95.16%					0.142857	0.192645	Other
TRINITY_DN44826_c0_g1_i1	rabenosyn-5	XP_021180975.1	Helicoverpa armigera	95.05%					0.142857	0.192645	Other
TRINITY_DN42835_c0_g1_i1	KRI1 homolog	XP_021192659.1	Helicoverpa armigera	93.95%					0.142857	0.192645	Other
TRINITY_DN26250_c0_g1_i1	hypothetical protein RR48_10613	KPJ18669.1	Papilio machaon	59.74%					0.142857	0.192645	Other
TRINITY_DN40753_c0_g1_i1	organic cation transporter -like isoform X1	XP_021192575.1	Helicoverpa armigera	70.09%				IPR011701;noIPR;noIPR;noIPR;noIPR;noIPR;noIPR;noIPR;noIPR;noIPR;noIPR;noIPR;noIPR;IPR020846;IPR020846;IPR020846;noIPR;noIPR;noIPR	0.142857	0.192645	Other
TRINITY_DN34959_c0_g1_i1	POC1 centriolar homolog A-like isoform X1	XP_021187746.1	Helicoverpa armigera	90.37%					0.142857	0.192645	Other
TRINITY_DN31498_c0_g1_i1	hypothetical protein	WP_077788465.1	Escherichia coli	78.43%					0.145679	0.196203	Other
TRINITY_DN20430_c0_g1_i1	polycomb Sfmbt-like	XP_021182288.1	Helicoverpa armigera	72.63%					0.146341	0.197037	Other
TRINITY_DN35043_c0_g1_i1	WD repeat-containing 61-like isoform X1	XP_021181840.1/XP_021181841.1	Helicoverpa armigera/Helicoverpa armigera	77.00%					0.146361	0.197062	Other
TRINITY_DN39499_c0_g1_i1	uncharacterized protein LOC110372373	XP_021184685.1	Helicoverpa armigera	87.50%					0.15	0.201634	Other
TRINITY_DN29366_c0_g1_i1	mitochondrial ribosome-associated GTPase 2	XP_021196778.1	Helicoverpa armigera	90.87%					0.151261	0.203214	Other
TRINITY_DN31429_c0_g1_i1	fringe glycosyltransferase-like	XP_013785628.1	Limulus polyphemus	69.29%					0.153374	0.205861	Other
TRINITY_DN17842_c0_g1_i1	uncharacterized protein LOC110372472 isoform X2	XP_021184894.1/XP_021184895.1	Helicoverpa armigera/Helicoverpa armigera	89.01%					0.153846	0.206451	Other
TRINITY_DN45989_c0_g1_i1	uncharacterized protein LOC110373752	XP_021186765.1	Helicoverpa armigera	88.50%					0.153846	0.206451	Other
TRINITY_DN33522_c0_g1_i1	PREDICTED: uncharacterized protein LOC106708630	XP_014355653.1	Papilio machaon	67.68%					0.158273	0.211976	Other
TRINITY_DN31610_c0_g1_i1	mediator of RNA polymerase II transcription subunit 21	KPI93185.1/KPJ07778.1/XP_013142545.1/XP_013167511.1/XP_021182473.1/XP_014368230.1	Papilio polytes/Papilio xuthus/Papilio machaon/Helicoverpa armigera/Papilio xuthus/Papilio machaon	99.32%					0.16	0.214125	Other
TRINITY_DN39348_c0_g1_i1	cytochrome P450 6B6-like	XP_021201217.1/AID54899.1	Helicoverpa armigera/Helicoverpa armigera	66.60%	iron ion binding-IEA;metal ion binding-IEA;oxidoreductase activity-IEA;oxidoreductase activity, acting on paired donors, with incorporation or reduction of molecular oxygen-IEA;heme binding-IEA;oxidation-reduction process-IEA;monooxygenase activity-IEA	Molecular Function-IEA;Molecular Function-IEA;Molecular Function-IEA;Molecular Function-IEA;Molecular Function-IEA;Biological Process-IEA;Molecular Function-IEA	GO:0005488;GO:0016491		0.16	0.214125	Other
TRINITY_DN34582_c0_g1_i1	trafficking particle complex subunit 1	XP_021188719.1	Helicoverpa armigera	99.31%					0.16129	0.215729	Other
TRINITY_DN34582_c0_g1_i1	circadian clock-controlled -like	XP_021181709.1	Helicoverpa armigera	75.00%					0.16129	0.215729	Other
TRINITY_DN27775_c0_g1_i1	mitochondrial import receptor subunit TOM40 homolog	XP_021195613.1	Helicoverpa armigera	90.76%					0.161765	0.216318	Other
TRINITY_DN16109_c0_g1_i1	cell cycle regulator Mat89Bb	OWR49469.1	Danaus plexippus plexippus	86.28%					0.163575	0.218564	Other
TRINITY_DN28687_c0_g1_i1	pecanex 1 isoform X1	XP_021184428.1	Helicoverpa armigera	91.38%					0.166667	0.222392	Other
TRINITY_DN39948_c0_g1_i1	nucleoporin GLE1	XP_021190588.1	Helicoverpa armigera	67.61%					0.166667	0.222392	Other
TRINITY_DN41169_c0_g1_i1	venom protease-like	XP_013196392.1	Amyelois transitella	61.90%				noIPR;noIPR;noIPR;noIPR;noIPR;noIPR;noIPR;noIPR;noIPR	0.166667	0.222392	Other
TRINITY_DN1058_c0_g1_i1	UPF0505 C16orf62	XP_021181287.1	Helicoverpa armigera	92.25%					0.166667	0.222392	Other
TRINITY_DN41988_c0_g1_i1	probable ATP synthase subunit g mitochondrial	XP_021198376.1	Helicoverpa armigera	72.79%				IPR006808;noIPR;IPR006808	0.166667	0.222392	Other
TRINITY_DN43820_c0_g1_i1	peptidyl-prolyl cis-trans isomerase FKBP8-like	XP_021183011.1	Helicoverpa armigera	91.81%					0.166667	0.222392	Other
TRINITY_DN42092_c0_g1_i1	probable GPI-anchored adhesin PGA55 isoform X1	XP_021181013.1	Helicoverpa armigera	71.72%					0.166667	0.222392	Other
TRINITY_DN3766_c0_g1_i1	uncharacterized protein LOC110383808	XP_021200391.1	Helicoverpa armigera	89.34%					0.166667	0.222392	Other
TRINITY_DN31473_c0_g2_i1	Forkfead transcription factor G1	KOB78225.1	Operophtera brumata	91.24%					0.168421	0.22456	Other
TRINITY_DN27386_c0_g1_i1	TRC8 homolog	XP_021196743.1	Helicoverpa armigera	94.02%					0.16875	0.224966	Other
TRINITY_DN34604_c0_g1_i1	uncharacterized protein LOC110371477	XP_021183437.1	Helicoverpa armigera	63.82%				noIPR;noIPR;noIPR;noIPR	0.168803	0.225032	Other
TRINITY_DN32565_c0_g1_i1	Uncharacterized protein OBRU01_01200	KOB79065.1	Operophtera brumata	76.47%					0.170501	0.227126	Other
TRINITY_DN3532_c0_g1_i1	acyl- dehydrogenase family member mitochondrial isoform X1	XP_021198288.1/XP_021198291.1/XP_021198287.1/XP_021198290.1/XP_021198289.1/XP_021198292.1	Helicoverpa armigera/Helicoverpa armigera/Helicoverpa armigera/Helicoverpa armigera/Helicoverpa armigera/Helicoverpa armigera	85.53%					0.171429	0.228269	Other
TRINITY_DN38981_c0_g1_i1	nuclear factor of activated T-cells 5	XP_013192976.1	Amyelois transitella	84.65%					0.173333	0.230613	Other
TRINITY_DN44342_c0_g1_i1	uncharacterized protein LOC110381855, partial	XP_021197945.1	Helicoverpa armigera	49.45%					0.173913	0.231326	Other
TRINITY_DN42202_c0_g1_i1	hypothetical protein RR48_08465	KPJ07452.1	Papilio machaon	73.08%					0.176471	0.234465	Other
TRINITY_DN33389_c0_g2_i1	mitochondrial import receptor subunit TOM70	XP_021183578.1	Helicoverpa armigera	100.00%					0.176471	0.234465	Other
TRINITY_DN20715_c0_g1_i1	voltage-dependent calcium channel subunit alpha-2 delta-4-like	XP_021181775.1	Helicoverpa armigera	75.19%					0.176471	0.234465	Other
TRINITY_DN9372_c0_g1_i1	poly(A) RNA polymerase cid11-like	XP_021181141.1	Helicoverpa armigera	74.10%					0.177419	0.235628	Other
TRINITY_DN37798_c0_g1_i1	uncharacterized protein LOC110379057	XP_021194235.1	Helicoverpa armigera	86.55%					0.178082	0.23644	Other
TRINITY_DN26140_c0_g1_i1	zinc finger 568-like	XP_021194732.1	Helicoverpa armigera	99.01%					0.181818	0.241008	Other
TRINITY_DN46211_c0_g1_i1	endonuclease-reverse transcriptase	ADI61831.1	Bombyx mori	78.07%	nucleic acid phosphodiester bond hydrolysis-IEA;RNA-directed DNA polymerase activity-IEA;endonuclease activity-IEA;RNA-dependent DNA replication-IEA	Biological Process-IEA;Molecular Function-IEA;Molecular Function-IEA;Biological Process-IEA	GO:0003824;GO:0090304		0.181818	0.241008	Other
TRINITY_DN39569_c0_g1_i1	PREDICTED: uncharacterized protein LOC106126064	XP_013178986.1	Papilio xuthus	77.78%					0.181818	0.241008	Other
TRINITY_DN40293_c0_g1_i1	uncharacterized protein LOC110381137 isoform X1	XP_021197020.1	Helicoverpa armigera	67.40%					0.181818	0.241008	Other
TRINITY_DN32340_c1_g2_i1	uncharacterized protein LOC110384665	XP_021201745.1	Helicoverpa armigera	77.25%					0.181818	0.241008	Other
TRINITY_DN24753_c0_g1_i1	rho GTPase-activating 23 isoform X4	XP_021185276.1	Helicoverpa armigera	92.13%					0.183673	0.243271	Other
TRINITY_DN37544_c0_g1_i2	zinc finger 436-like	XP_021201353.1	Helicoverpa armigera	72.81%				IPR013087;noIPR;noIPR;noIPR;noIPR;noIPR;noIPR;noIPR;noIPR;IPR013087;IPR013087;IPR013087;IPR013087;IPR013087;IPR013087;IPR013087;IPR013087;IPR013087;IPR013087;IPR013087	0.18541	0.245387	Other
TRINITY_DN41677_c0_g1_i1	uncharacterized protein LOC110374299 isoform X2	XP_021187633.1	Helicoverpa armigera	66.06%					0.186441	0.24664	Other
TRINITY_DN48058_c0_g1_i1	pre-rRNA-processing TSR1 homolog	XP_013201160.1	Amyelois transitella	92.28%					0.187251	0.247625	Other
TRINITY_DN39409_c0_g1_i1	uncharacterized protein CG16817-like	XP_021195814.1	Helicoverpa armigera	78.92%					0.1875	0.247928	Other
TRINITY_DN30454_c0_g1_i1	metallophosphoesterase 1	XP_021188820.1	Helicoverpa armigera	78.75%					0.188209	0.248788	Other
TRINITY_DN37960_c0_g1_i1	epimerase family SDR39U1	XP_021181621.1	Helicoverpa armigera	89.58%					0.189985	0.250943	Other
TRINITY_DN29203_c0_g1_i1	uncharacterized protein LOC110378200	XP_021193033.1	Helicoverpa armigera	84.29%					0.190751	0.251872	Other
TRINITY_DN36643_c0_g1_i1	uncharacterized protein LOC110378902	XP_021194012.1	Helicoverpa armigera	79.78%					0.191304	0.252542	Other
TRINITY_DN24209_c0_g1_i1	trithorax group osa	XP_021191725.1	Helicoverpa armigera	100.00%					0.191781	0.253119	Other
TRINITY_DN40956_c0_g1_i1	hypoxia up-regulated 1	XP_021201426.1	Helicoverpa armigera	96.55%					0.192308	0.253757	Other
TRINITY_DN38943_c0_g1_i1	hornerin	XP_021200234.1	Helicoverpa armigera	82.61%					0.192982	0.254573	Other
TRINITY_DN38943_c0_g1_i1	Uncharacterized protein OBRU01_13127	KOB71787.1	Operophtera brumata	72.62%					0.192982	0.254573	Other
TRINITY_DN33927_c0_g1_i1	nuclear pore complex Nup85	XP_021198773.1	Helicoverpa armigera	88.66%					0.193939	0.25573	Other
TRINITY_DN33688_c0_g1_i1	uncharacterized protein LOC110378377	XP_021193278.1	Helicoverpa armigera	71.30%					0.194139	0.255971	Other
TRINITY_DN42544_c0_g1_i1	transcriptional repressor CTCF-like isoform X4	XP_021197398.1	Helicoverpa armigera	81.36%					0.2	0.263034	Other
TRINITY_DN37141_c0_g1_i4	uncharacterized protein LOC110375481 isoform X2	XP_021189280.1	Helicoverpa armigera	86.76%					0.2	0.263034	Other
TRINITY_DN39768_c0_g1_i1	zinc carboxypeptidase-like	XP_013135527.1	Papilio polytes	74.46%				IPR000834;noIPR;IPR000834;noIPR;noIPR;noIPR;noIPR;noIPR;noIPR;noIPR	0.2	0.263034	Other
TRINITY_DN39768_c0_g1_i1	RRP15-like protein	XP_021186371.1	Helicoverpa armigera	89.16%					0.2	0.263034	Other
TRINITY_DN33717_c0_g1_i1	dnaJ homolog subfamily B member 6 isoform X1	XP_021181219.1/XP_021181220.1	Helicoverpa armigera/Helicoverpa armigera	96.48%					0.2	0.263034	Other
TRINITY_DN45676_c0_g1_i1	zinc finger 2-like	XP_021184425.1	Helicoverpa armigera	66.48%					0.2	0.263034	Other
TRINITY_DN39969_c0_g1_i1	mitochondrial NADH dehydrogenase iron-sulfur 8	AHL83460.1	Spodoptera litura	94.98%	membrane-IEA;oxidation-reduction process-IEA;oxidoreductase activity, acting on NAD(P)H-IEA;4 iron, 4 sulfur cluster binding-IEA;iron-sulfur cluster binding-IEA	Cellular Component-IEA;Biological Process-IEA;Molecular Function-IEA;Molecular Function-IEA;Molecular Function-IEA	GO:0016020;GO:0016651;GO:0051539;GO:0055114		0.2	0.263034	Other
TRINITY_DN38051_c0_g1_i1	cytochrome P450 CYP307A1	AID54856.1	Helicoverpa armigera	93.85%	iron ion binding-IEA;oxidoreductase activity, acting on paired donors, with incorporation or reduction of molecular oxygen-IEA;metal ion binding-IEA;oxidoreductase activity-IEA;heme binding-IEA;oxidation-reduction process-IEA;monooxygenase activity-IEA	Molecular Function-IEA;Molecular Function-IEA;Molecular Function-IEA;Molecular Function-IEA;Molecular Function-IEA;Biological Process-IEA;Molecular Function-IEA	GO:0004497;GO:0005506;GO:0016705;GO:0020037;GO:0055114		0.2	0.263034	Other
TRINITY_DN34978_c0_g1_i1	leucine-rich repeat-containing 71-like	XP_021188699.1	Helicoverpa armigera	52.17%					0.20241	0.265928	Other
TRINITY_DN37145_c0_g1_i1	hypothetical protein RR46_12256	KPI95252.1	Papilio xuthus	88.14%					0.205492	0.269623	Other
TRINITY_DN26337_c0_g1_i1	uncharacterized protein LOC110369700 isoform X1	XP_021180889.1	Helicoverpa armigera	63.41%					0.206897	0.271302	Other
TRINITY_DN44735_c0_g1_i1	hypothetical protein TSAR_003915	OXU17350.1	Trichomalopsis sarcophagae	52.31%				noIPR;IPR001878;IPR001878;IPR001878;IPR001878;noIPR;noIPR;noIPR;noIPR;noIPR;IPR001878;IPR001878	0.206897	0.271302	Other
TRINITY_DN48027_c0_g1_i1	mitochondrial import inner membrane translocase subunit Tim17-B	XP_021188718.1	Helicoverpa armigera	98.19%					0.210526	0.275634	Other
TRINITY_DN37551_c0_g1_i1	leucine-rich repeat-containing 15-like	XP_021186564.1/XP_021186565.1	Helicoverpa armigera/Helicoverpa armigera	85.30%					0.211592	0.276904	Other
TRINITY_DN8598_c0_g1_i1	Histone-lysine N-methyltransferase	KOB64495.1	Operophtera brumata	97.01%					0.214286	0.280108	Other
TRINITY_DN38932_c0_g1_i1	peptidyl-prolyl cis-trans isomerase E	XP_022122072.1	Pieris rapae	98.51%					0.214286	0.280108	Other
TRINITY_DN9332_c0_g1_i1	uncharacterized protein LOC110384030 isoform X1	XP_021200733.1	Helicoverpa armigera	82.50%					0.214286	0.280108	Other
TRINITY_DN42697_c0_g1_i1	eIF-2-alpha kinase activator GCN1	XP_021188461.1	Helicoverpa armigera	83.60%					0.214286	0.280108	Other
TRINITY_DN33239_c0_g1_i1	PREDICTED: uncharacterized protein LOC106710629	XP_014358232.1/XP_014358233.1/KPJ15264.1	Papilio machaon/Papilio machaon/Papilio machaon	81.03%					0.215247	0.281249	Other
TRINITY_DN24027_c0_g1_i1	chromosome-associated kinesin KIF4 isoform X3	XP_021192039.1	Helicoverpa armigera	92.75%					0.216667	0.282934	Other
TRINITY_DN31033_c0_g1_i1	zinc finger 28	XP_012548992.1	Bombyx mori	79.37%					0.220077	0.286972	Other
TRINITY_DN38561_c0_g1_i1	PREDICTED: uncharacterized protein LOC106133239	XP_013188344.1	Amyelois transitella	84.45%					0.222222	0.289507	Other
TRINITY_DN46384_c0_g1_i1	C-Cbl-associated isoform A	KOB70875.1	Operophtera brumata	78.81%					0.222222	0.289507	Other
TRINITY_DN20368_c0_g2_i1	ER membrane complex subunit 1 isoform X1	XP_021189064.1	Helicoverpa armigera	91.63%					0.222222	0.289507	Other
TRINITY_DN38304_c0_g1_i1	disulfide-isomerase A5	XP_013189435.1	Amyelois transitella	87.11%					0.222222	0.289507	Other
TRINITY_DN38647_c0_g1_i1	DNA replication complex GINS PSF1-like	XP_021191170.1	Helicoverpa armigera	97.95%					0.222222	0.289507	Other
TRINITY_DN40728_c0_g1_i1	NADH-ubiquinone oxidoreductase 75 kDa mitochondrial	XP_021189758.1/XP_021189757.1	Helicoverpa armigera/Helicoverpa armigera	95.21%					0.222222	0.289507	Other
TRINITY_DN41648_c0_g1_i1	PREDICTED: uncharacterized protein LOC106709987	XP_014357403.1	Papilio machaon	65.38%					0.223881	0.291463	Other
TRINITY_DN41492_c0_g1_i1	Cep89 homolog	XP_021197786.1	Helicoverpa armigera	87.00%					0.225	0.292782	Other
TRINITY_DN27623_c0_g1_i1	zinc carboxypeptidase-like	XP_021193903.1	Helicoverpa armigera	86.34%					0.225352	0.293196	Other
TRINITY_DN28765_c0_g1_i1	cytochrome P450 CYP6AB37	AHH92928.1	Lymantria dispar	83.18%	iron ion binding-IEA;oxidoreductase activity-IEA;oxidoreductase activity, acting on paired donors, with incorporation or reduction of molecular oxygen-IEA;metal ion binding-IEA;heme binding-IEA;oxidation-reduction process-IEA;monooxygenase activity-IEA	Molecular Function-IEA;Molecular Function-IEA;Molecular Function-IEA;Molecular Function-IEA;Molecular Function-IEA;Biological Process-IEA;Molecular Function-IEA	GO:0004497;GO:0005506;GO:0016705;GO:0020037;GO:0055114		0.226254	0.294258	Other
TRINITY_DN38762_c0_g1_i1	SWI SNF-related matrix-associated actin-dependent regulator of chromatin subfamily A containing DEAD H box 1 homolog	XP_021199500.1	Helicoverpa armigera	89.50%					0.227273	0.295456	Other
TRINITY_DN29393_c0_g1_i1	acyl- desaturase	OWR40684.1	Danaus plexippus plexippus	84.18%					0.229091	0.297592	Other
TRINITY_DN21250_c0_g1_i1	RNA exonuclease 1	XP_021181565.1	Helicoverpa armigera	87.44%					0.230769	0.29956	Other
TRINITY_DN37909_c0_g2_i1	RNA polymerase II subunit B1 CTD phosphatase RPAP2	XP_021188106.1	Helicoverpa armigera	88.75%					0.230769	0.29956	Other
TRINITY_DN40178_c0_g1_i1	aminopeptidase N	XP_021197747.1	Helicoverpa armigera	93.94%					0.230769	0.29956	Other
TRINITY_DN41474_c0_g1_i1	myosin heavy non-muscle-like	XP_011559329.1	Plutella xylostella	94.40%					0.230769	0.29956	Other
TRINITY_DN31999_c0_g1_i1	PREDICTED: uncharacterized protein LOC106143023 isoform X1	XP_013200441.1/XP_013200442.1	Amyelois transitella/Amyelois transitella	99.03%					0.231111	0.299961	Other
TRINITY_DN33265_c0_g1_i1	ubiquitin carboxyl-terminal hydrolase 10-	XP_021193286.1	Helicoverpa armigera	77.78%					0.231481	0.300395	Other
TRINITY_DN31949_c0_g2_i1	Uncharacterized protein OBRU01_02022, partial	KOB78659.1	Operophtera brumata	92.44%					0.232558	0.301656	Other
TRINITY_DN38619_c0_g1_i1	nitrilase homolog 1 isoform X1	XP_021192412.1	Helicoverpa armigera	82.64%					0.234043	0.303392	Other
TRINITY_DN27179_c0_g1_i1	fibronectin type-III domain-containing 3a-like isoform X1	XP_013181184.1	Papilio xuthus	82.82%					0.235294	0.304855	Other
TRINITY_DN25415_c0_g1_i1	uncharacterized protein LOC110374346	XP_021187693.1	Helicoverpa armigera	92.06%					0.23741	0.307324	Other
TRINITY_DN41413_c0_g1_i1	chemosensory protein 32, partial	ALT31614.1	Cnaphalocrocis medinalis	97.50%					0.238095	0.308122	Other
TRINITY_DN38920_c0_g1_i1	split ends-like	XP_021189133.1	Helicoverpa armigera	96.94%					0.24	0.31034	Other
TRINITY_DN37765_c0_g1_i1	frataxin mitochondrial	XP_021194414.1	Helicoverpa armigera	84.27%					0.240566	0.310999	Other
TRINITY_DN24233_c0_g1_i1	radial spoke head 10 homolog B-like isoform X4	XP_021184111.1	Helicoverpa armigera	72.02%					0.240741	0.311202	Other
TRINITY_DN43370_c0_g1_i1	short coiled-coil homolog	XP_013186040.1	Amyelois transitella	97.78%					0.242424	0.313158	Other
TRINITY_DN35567_c0_g2_i1	uncharacterized protein LOC110373651	XP_021186654.1	Helicoverpa armigera	77.30%					0.244563	0.315639	Other
TRINITY_DN36124_c0_g1_i1	adenylate cyclase type 2-like	XP_021186709.1	Helicoverpa armigera	92.75%					0.247525	0.319068	Other
TRINITY_DN35792_c0_g1_i1	uncharacterized protein LOC110377768 isoform X4	XP_021192452.1	Helicoverpa armigera	58.59%				noIPR	0.249074	0.320859	Other
TRINITY_DN49389_c0_g1_i1	ELAV 2	KPJ11144.1	Papilio machaon	98.34%					0.25	0.321928	Other
TRINITY_DN41729_c0_g1_i1	UPF0415 C7orf25 homolog	XP_021200552.1	Helicoverpa armigera	86.45%					0.25	0.321928	Other
TRINITY_DN41729_c0_g1_i1	peptidyl-prolyl cis-trans isomerase G isoform X3	XP_021193119.1	Helicoverpa armigera	69.70%					0.25	0.321928	Other
TRINITY_DN42080_c0_g1_i1	ZZ-type zinc finger-containing 3	XP_021187818.1	Helicoverpa armigera	94.14%					0.25	0.321928	Other
TRINITY_DN41638_c0_g1_i1	hypothetical protein	WP_047149320.1	Escherichia coli	55.31%				noIPR	0.25	0.321928	Other
TRINITY_DN42234_c0_g1_i1	uncharacterized protein LOC110376913	XP_021191237.1	Helicoverpa armigera	52.13%				noIPR;noIPR;noIPR;noIPR	0.25	0.321928	Other
TRINITY_DN38142_c0_g1_i1	39S ribosomal mitochondrial	XP_021180909.1	Helicoverpa armigera	85.03%					0.25	0.321928	Other
TRINITY_DN1485_c0_g1_i1	pyroglutamyl-peptidase 1	XP_021192623.1	Helicoverpa armigera	81.65%					0.25	0.321928	Other
TRINITY_DN28092_c0_g1_i1	ankyrin repeat and MYND domain-containing 1-like	XP_021185588.1	Helicoverpa armigera	70.25%					0.253731	0.326228	Other
TRINITY_DN31456_c0_g1_i1	titin homolog	XP_021192158.1	Helicoverpa armigera	93.67%					0.254902	0.327575	Other
TRINITY_DN36236_c0_g1_i1	cell division cycle 2	NP_001037512.1/BAA21483.1	Bombyx mori/Bombyx mori	99.20%	nucleotide binding-IEA;transferase activity, transferring phosphorus-containing groups-IEA;protein kinase activity-IEA;ATP binding-IEA;protein phosphorylation-IEA	Molecular Function-IEA;Molecular Function-IEA;Molecular Function-IEA;Molecular Function-IEA;Biological Process-IEA	GO:0004672;GO:0005524;GO:0006468		0.256944	0.329921	Other
TRINITY_DN43492_c0_g1_i1	JNK-interacting 3	XP_021187888.1	Helicoverpa armigera	97.53%					0.26087	0.334419	Other
TRINITY_DN30720_c0_g1_i1	dosage compensation regulator isoform X1	XP_013185127.1	Amyelois transitella	85.57%					0.26087	0.334419	Other
TRINITY_DN21007_c0_g1_i1	uncharacterized protein LOC110384657	XP_021201732.1	Helicoverpa armigera	68.42%					0.261111	0.334695	Other
TRINITY_DN32030_c0_g1_i1	protocadherin-16	XP_021192294.1	Helicoverpa armigera	91.96%					0.261818	0.335504	Other
TRINITY_DN27037_c0_g2_i1	DNA N6-methyl adenine demethylase-like isoform X2	XP_013201120.1	Amyelois transitella	87.64%					0.261905	0.335603	Other
TRINITY_DN33108_c0_g1_i1	G kinase-anchoring 1-like	XP_021187712.1	Helicoverpa armigera	84.07%					0.266667	0.341037	Other
TRINITY_DN21340_c0_g1_i1	uncharacterized protein LOC110370510 isoform X3	XP_021182037.1	Helicoverpa armigera	70.39%					0.266667	0.341037	Other
TRINITY_DN43410_c0_g1_i1	nuclear receptor subfamily 2 group C member 1-B isoform X3	XP_021185226.1	Helicoverpa armigera	94.14%					0.266667	0.341037	Other
TRINITY_DN36375_c0_g1_i1	retroelement poly	KMQ86187.1	Lasius niger	88.85%					0.26747	0.341951	Other
TRINITY_DN16757_c0_g1_i1	lysine-specific demethylase lid isoform X1	XP_012553221.1	Bombyx mori	98.98%					0.269663	0.344446	Other
TRINITY_DN26834_c0_g1_i1	CCR4-NOT transcription complex subunit 11	XP_021195478.1	Helicoverpa armigera	87.96%					0.271605	0.346651	Other
TRINITY_DN27200_c0_g1_i1	probable 4-coumarate-- ligase 1	XP_021201629.1	Helicoverpa armigera	96.67%					0.27193	0.347019	Other
TRINITY_DN2894_c0_g1_i1	peroxidasin-like	XP_021192522.1	Helicoverpa armigera	82.76%					0.272727	0.347923	Other
TRINITY_DN48553_c0_g1_i1	P-selectin	XP_021185772.1	Helicoverpa armigera	92.76%					0.272727	0.347923	Other
TRINITY_DN7675_c0_g1_i1	neuralized 4	XP_013189284.1	Amyelois transitella	76.09%					0.272727	0.347923	Other
TRINITY_DN30844_c0_g1_i1	hypothetical protein RR48_13886	KPJ17030.1	Papilio machaon	91.16%					0.272727	0.347923	Other
TRINITY_DN28541_c0_g1_i1	uncharacterized protein LOC110377518	XP_021192119.1	Helicoverpa armigera	75.00%					0.273902	0.349254	Other
TRINITY_DN37687_c0_g1_i1	DNA repair RAD52 homolog isoform X2	XP_004924245.1	Bombyx mori	79.44%					0.276344	0.352017	Other
TRINITY_DN30017_c0_g1_i1	rho GTPase-activating 190-like	XP_014358956.1	Papilio machaon	98.00%					0.27673	0.352453	Other
TRINITY_DN35249_c0_g1_i1	hypothetical protein RR48_13886	KPJ17030.1	Papilio machaon	86.16%					0.2777	0.353549	Other
TRINITY_DN22565_c0_g1_i1	PREDICTED: uncharacterized protein LOC106710902	XP_014358571.1	Papilio machaon	77.27%					0.277778	0.353637	Other
TRINITY_DN34950_c0_g1_i1	m-AAA protease-interacting mitochondrial	XP_021200866.1	Helicoverpa armigera	76.84%					0.281501	0.357835	Other
TRINITY_DN31700_c0_g3_i1	uncharacterized protein LOC110377019	XP_021191367.1	Helicoverpa armigera	85.32%					0.282051	0.358454	Other
TRINITY_DN37402_c0_g1_i1	zinc finger 91	KOB72139.1	Operophtera brumata	65.52%					0.283105	0.359639	Other
TRINITY_DN35554_c0_g1_i1	protein odd-skipped	XP_021194502.1	Helicoverpa armigera	97.22%					0.284404	0.361099	Other
TRINITY_DN8925_c0_g1_i1	calcium homeostasis endoplasmic reticulum isoform X1	XP_021188369.1	Helicoverpa armigera	98.11%					0.285714	0.36257	Other
TRINITY_DN42244_c0_g1_i1	DNA damage-binding 1	XP_021184924.1	Helicoverpa armigera	96.78%					0.285714	0.36257	Other
TRINITY_DN50413_c0_g1_i1	carbonic anhydrase 6-like	XP_021194410.1	Helicoverpa armigera	68.07%					0.285714	0.36257	Other
TRINITY_DN24379_c0_g2_i1	cytoplasmic dynein 2 heavy chain 1-like	XP_021184542.1	Helicoverpa armigera	75.38%					0.285714	0.36257	Other
TRINITY_DN41311_c0_g1_i1	glutamyl-tRNA(Gln) amidotransferase subunit mitochondrial	XP_013197249.1	Amyelois transitella	88.99%					0.285714	0.36257	Other
TRINITY_DN23306_c0_g1_i1	glucose-6-phosphate 1-epimerase	XP_012549290.1	Bombyx mori	96.53%					0.285714	0.36257	Other
TRINITY_DN26396_c0_g1_i1	chaoptin isoform 1	OWR40982.1	Danaus plexippus plexippus	92.59%					0.286765	0.363748	Other
TRINITY_DN36663_c0_g1_i1	dentin sialophospho	XP_021187610.1	Helicoverpa armigera	90.32%					0.287107	0.364132	Other
TRINITY_DN36715_c0_g1_i1	activating signal cointegrator 1 complex subunit 3	XP_021190356.1	Helicoverpa armigera	99.49%					0.289773	0.367117	Other
TRINITY_DN19814_c0_g1_i1	NCK-interacting with SH3 domain isoform X1	XP_022112687.1/XP_022112686.1/XP_022112685.1	Pieris rapae/Pieris rapae/Pieris rapae	90.62%					0.290514	0.367946	Other
TRINITY_DN37648_c0_g1_i1	facilitated trehalose transporter Tret1-like	XP_021191766.1	Helicoverpa armigera	87.23%					0.290909	0.368387	Other
TRINITY_DN34128_c0_g1_i1	WD repeat and FYVE domain-containing 2	XP_021185868.1	Helicoverpa armigera	98.47%					0.291925	0.369523	Other
TRINITY_DN28740_c0_g1_i1	uncharacterized protein LOC110371972, partial	XP_021184125.1	Helicoverpa armigera	91.43%					0.292208	0.369838	Other
TRINITY_DN45243_c0_g1_i1	L-threonine 3- mitochondrial	XP_021182891.1	Helicoverpa armigera	93.57%					0.292929	0.370643	Other
TRINITY_DN38588_c0_g1_i1	uncharacterized protein LOC110374271 isoform X1	XP_021187606.1	Helicoverpa armigera	72.90%					0.294118	0.371969	Other
TRINITY_DN35844_c0_g1_i1	uncharacterized protein LOC110378352	XP_021193242.1	Helicoverpa armigera	88.76%					0.29454	0.372439	Other
TRINITY_DN35063_c0_g1_i2	RNA-directed DNA polymerase from mobile element jockey-	XP_013173125.1	Papilio xuthus	77.78%					0.295082	0.373043	Other
TRINITY_DN17631_c0_g1_i1	VWFA and cache domain-containing CG16868	XP_021201281.1	Helicoverpa armigera	93.90%					0.295455	0.373458	Other
TRINITY_DN24785_c0_g1_i1	G -activated inward rectifier potassium channel 3-like isoform X1	XP_021190618.1	Helicoverpa armigera	94.55%					0.296296	0.374396	Other
TRINITY_DN42069_c0_g1_i1	triokinase FMN cyclase-like	XP_021199001.1	Helicoverpa armigera	85.49%					0.3	0.378512	Other
TRINITY_DN34890_c0_g1_i1	DNA damage-binding 1	XP_021184924.1	Helicoverpa armigera	97.12%					0.300768	0.379364	Other
TRINITY_DN31387_c0_g1_i1	neurexin-4 isoform X3	XP_012550196.1	Bombyx mori	94.48%					0.303867	0.382797	Other
TRINITY_DN36752_c0_g1_i1	PREDICTED: uncharacterized protein LOC106133924	XP_013189249.1	Amyelois transitella	79.08%					0.305006	0.384056	Other
TRINITY_DN48118_c0_g1_i1	Uncharacterized protein OBRU01_07002	KOB75099.1	Operophtera brumata	79.55%					0.305556	0.384664	Other
TRINITY_DN25402_c0_g1_i1	uncharacterized protein LOC110374271 isoform X2	XP_021187613.1	Helicoverpa armigera	89.60%					0.306667	0.385891	Other
TRINITY_DN41672_c0_g1_i1	STE20 SPS1-related proline-alanine-rich kinase	XP_021185652.1	Helicoverpa armigera	90.49%					0.3125	0.392317	Other
TRINITY_DN9235_c0_g1_i1	TBC1 domain family member 8-like	XP_013196891.1	Amyelois transitella	92.13%					0.3125	0.392317	Other
TRINITY_DN44383_c0_g1_i1	PREDICTED: uncharacterized protein LOC106134335	XP_013189808.1	Amyelois transitella	69.23%					0.3125	0.392317	Other
TRINITY_DN33982_c0_g1_i1	nuclear pore complex Nup93-like	XP_021185905.1	Helicoverpa armigera	96.45%					0.312661	0.392495	Other
TRINITY_DN36424_c0_g1_i1	mediator of RNA polymerase II transcription subunit 31	XP_021182488.1	Helicoverpa armigera	97.41%					0.314536	0.394554	Other
TRINITY_DN33484_c0_g1_i1	hypothetical protein X777_05512, partial	EZA54533.1	Ooceraea biroi	70.83%	DNA binding-IEA;DNA-directed RNA polymerase activity-IEA;transcription, DNA-templated-IEA	Molecular Function-IEA;Molecular Function-IEA;Biological Process-IEA			0.314815	0.39486	Other
TRINITY_DN24419_c0_g1_i1	probable histone-lysine N-methyltransferase CG1716	XP_021186012.1	Helicoverpa armigera	98.46%					0.315789	0.395929	Other
TRINITY_DN28465_c0_g1_i1	WD and tetratricopeptide repeats 1 isoform X2	XP_021184632.1	Helicoverpa armigera	92.95%					0.31746	0.39776	Other
TRINITY_DN29968_c0_g1_i1	glycerol-3-phosphate acyltransferase mitochondrial	XP_021186551.1	Helicoverpa armigera	92.67%					0.318182	0.398549	Other
TRINITY_DN16268_c0_g1_i1	uncharacterized protein LOC110992092 isoform X2	XP_022113455.1	Pieris rapae	98.36%					0.318182	0.398549	Other
TRINITY_DN42150_c0_g1_i1	programmed cell death 7 isoform X1	XP_021194253.1	Helicoverpa armigera	71.68%					0.318182	0.398549	Other
TRINITY_DN47901_c0_g1_i1	PREDICTED: polyubiquitin-B, partial	XP_008510526.1	Equus przewalskii	99.18%					0.319328	0.399803	Other
TRINITY_DN39161_c0_g1_i1	28S ribosomal mitochondrial	XP_021201432.1	Helicoverpa armigera	90.84%					0.32	0.400538	Other
TRINITY_DN37381_c0_g1_i1	uncharacterized protein LOC110371282 isoform X1	XP_021183120.1/XP_021183118.1	Helicoverpa armigera/Helicoverpa armigera	83.28%					0.321429	0.402098	Other
TRINITY_DN32969_c0_g1_i1	PREDICTED: uncharacterized protein LOC106132577	XP_013187480.1	Amyelois transitella	73.65%					0.323903	0.404797	Other
TRINITY_DN19872_c0_g1_i1	uncharacterized protein LOC110379612	XP_021195023.1	Helicoverpa armigera	90.51%					0.325	0.405992	Other
TRINITY_DN36076_c0_g1_i1	Short-chain dehydrogenase	KOB79008.1	Operophtera brumata	82.75%					0.325563	0.406605	Other
TRINITY_DN34993_c0_g1_i1	E3 ubiquitin- ligase RNF13	XP_022115439.1/XP_022115438.1	Pieris rapae/Pieris rapae	80.75%					0.332046	0.413644	Other
TRINITY_DN14106_c0_g1_i1	bladder cancer-associated	BAM20152.1/XP_014365027.1	Papilio machaon/Papilio xuthus	97.47%					0.333333	0.415037	Other
TRINITY_DN38353_c0_g1_i1	Hormone-sensitive lipase	KPI92481.1	Papilio xuthus	88.71%					0.333333	0.415037	Other
TRINITY_DN44355_c0_g1_i1	MAGUK p55 subfamily member 6 isoform X1	XP_021182793.1	Helicoverpa armigera	95.56%					0.333333	0.415037	Other
TRINITY_DN34545_c0_g1_i1	transmembrane 186	XP_021190462.1	Helicoverpa armigera	77.78%					0.333333	0.415037	Other
TRINITY_DN46490_c0_g1_i1	2-oxoisovalerate dehydrogenase subunit mitochondrial	XP_004922925.1	Bombyx mori	94.35%					0.333333	0.415037	Other
TRINITY_DN42670_c0_g1_i1	outer dense fiber 3-like	XP_021196414.1	Helicoverpa armigera	93.00%					0.333333	0.415037	Other
TRINITY_DN12292_c0_g1_i1	antennapedia	AQM32556.1	Dendrolimus punctatus	99.47%					0.333333	0.415037	Other
TRINITY_DN46855_c0_g1_i1	zinc finger 37 homolog isoform X2	XP_021196789.1	Helicoverpa armigera	48.03%				noIPR	0.333333	0.415037	Other
TRINITY_DN42060_c0_g1_i1	pre-mRNA-processing factor 39	XP_021186323.1	Helicoverpa armigera	77.01%					0.333333	0.415037	Other
TRINITY_DN51212_c0_g1_i1	probable 2-oxoglutarate dehydrogenase E1 component DHKTD1 mitochondrial	XP_013174055.1	Papilio xuthus	95.63%					0.333333	0.415037	Other
TRINITY_DN41078_c0_g1_i1	28 kDa heat- and acid-stable phospho	XP_021190964.1	Helicoverpa armigera	97.09%					0.333333	0.415037	Other
TRINITY_DN24654_c0_g1_i1	coiled-coil domain-containing 181-like	XP_021188241.1/XP_021188240.1	Helicoverpa armigera/Helicoverpa armigera	91.20%					0.333333	0.415037	Other
TRINITY_DN41445_c0_g1_i1	Uncharacterized protein OBRU01_02804	KOB77125.1	Operophtera brumata	90.00%					0.333333	0.415037	Other
TRINITY_DN40781_c0_g1_i1	transcription initiation factor TFIID subunit 3	XP_021186734.1	Helicoverpa armigera	87.83%					0.333333	0.415037	Other
TRINITY_DN25269_c0_g1_i1	PH and SEC7 domain-containing 1 isoform X5	XP_021200527.1/XP_021200526.1/XP_021200525.1	Helicoverpa armigera/Helicoverpa armigera/Helicoverpa armigera	94.32%					0.333333	0.415037	Other
TRINITY_DN46671_c0_g1_i1	G- coupled receptor Mth2-like isoform X2	XP_021199310.1	Helicoverpa armigera	60.18%				IPR023311;noIPR;noIPR;noIPR;noIPR;noIPR;noIPR;noIPR;IPR010596	0.333333	0.415037	Other
TRINITY_DN17567_c0_g1_i1	coiled-coil domain-containing 40	XP_013198788.1	Amyelois transitella	88.35%					0.333333	0.415037	Other
TRINITY_DN39617_c0_g1_i1	ubiquitin-conjugating enzyme E2 G1	NP_001299356.1/OWR55018.1/XP_014357224.1/BAM20114.1/KPJ05253.1/XP_013167684.1/KPJ15977.1/XP_021182485.1	Papilio xuthus/Papilio xuthus/Papilio machaon/Helicoverpa armigera/Papilio xuthus/Papilio xuthus/Papilio machaon/Danaus plexippus plexippus	100.00%	metabolic process-IEA;ligase activity-IEA	Biological Process-IEA;Molecular Function-IEA	GO:0008152;GO:0016874		0.333333	0.415037	Other
TRINITY_DN28511_c0_g1_i1	DNA ligase 3 isoform X1	XP_021197743.1	Helicoverpa armigera	79.33%					0.3375	0.419539	Other
TRINITY_DN30940_c0_g1_i1	PREDICTED: uncharacterized protein LOC106139163 isoform X1	XP_013196002.1/XP_013196001.1	Amyelois transitella/Amyelois transitella	83.33%					0.337838	0.419903	Other
TRINITY_DN3499_c0_g1_i1	UDP-glucose:glyco glucosyltransferase	XP_022118390.1	Pieris rapae	87.35%					0.340909	0.423211	Other
TRINITY_DN29092_c0_g1_i1	uncharacterized protein LOC110370842	XP_021182504.1	Helicoverpa armigera	70.81%					0.341584	0.423938	Other
TRINITY_DN37851_c1_g1_i1	peste-like isoform X1	XP_021199543.1/XP_021199544.1	Helicoverpa armigera/Helicoverpa armigera	82.22%					0.341629	0.423986	Other
TRINITY_DN52722_c0_g1_i1	ras-related Rab-37	XP_013190431.1	Amyelois transitella	93.02%					0.344262	0.426815	Other
TRINITY_DN37000_c0_g1_i1	kelch 26 isoform X2	XP_012544651.1	Bombyx mori	56.25%					0.348	0.43082	Other
TRINITY_DN21679_c0_g1_i1	glycerol-3-phosphate acyltransferase mitochondrial-	XP_013175484.1	Papilio xuthus	94.16%					0.35	0.432959	Other
TRINITY_DN37627_c0_g1_i1	unnamed protein product, partial	BAA33575.1	Bombyx mori	76.74%	RNA-directed DNA polymerase activity-IEA;RNA-dependent DNA replication-IEA	Molecular Function-IEA;Biological Process-IEA			0.356164	0.439532	Other
TRINITY_DN39086_c0_g1_i1	PREDICTED: putative aminopeptidase W07G4.4	XP_011568740.1	Plutella xylostella	72.54%				IPR011356;noIPR	0.357143	0.440573	Other
TRINITY_DN32276_c0_g1_i1	putative Copia protein	OWR48976.1	Danaus plexippus plexippus	79.55%					0.360606	0.444249	Other
TRINITY_DN2330_c0_g1_i1	E3 ubiquitin- ligase SIAH1-like	XP_012552939.1	Bombyx mori	99.08%					0.361111	0.444785	Other
TRINITY_DN36052_c0_g1_i1	general transcription factor II-I repeat domain-containing 2A-like	XP_018570737.1	Anoplophora glabripennis	88.75%					0.362162	0.445898	Other
TRINITY_DN45650_c0_g1_i1	PREDICTED: LOW QUALITY PROTEIN: putative nuclease HARBI1, partial	XP_013197893.1	Amyelois transitella	75.00%					0.363636	0.447459	Other
TRINITY_DN39693_c0_g1_i1	anamorsin homolog	XP_021192827.1	Helicoverpa armigera	90.00%					0.363636	0.447459	Other
TRINITY_DN21295_c0_g1_i1	NADH-ubiquinone oxidoreductase 49 kDa subunit-like	XP_013201257.1	Amyelois transitella	90.17%					0.363636	0.447459	Other
TRINITY_DN35593_c0_g1_i1	28S ribosomal mitochondrial-like	XP_013197328.1/XP_013198126.1	Amyelois transitella/Amyelois transitella	99.23%					0.36745	0.451488	Other
TRINITY_DN40690_c0_g1_i1	glutaredoxin 3	AMW64459.1	Helicoverpa armigera	94.14%					0.368421	0.452512	Other
TRINITY_DN56794_c0_g1_i1	alpha-tocopherol transfer -like	XP_021186020.1	Helicoverpa armigera	92.55%					0.37037	0.454566	Other
TRINITY_DN29337_c0_g1_i1	DNA topoisomerase 3-alpha	XP_013191361.1	Amyelois transitella	97.35%					0.373272	0.457617	Other
TRINITY_DN40227_c0_g1_i1	stress-activated kinase JNK isoform X1	XP_013178349.1/XP_013178347.1/XP_013178348.1/XP_013178350.1	Papilio xuthus/Papilio xuthus/Papilio xuthus/Papilio xuthus	100.00%					0.375	0.459432	Other
TRINITY_DN46136_c0_g1_i1	uncharacterized protein LOC110994429	XP_022116746.1	Pieris rapae	73.91%					0.375	0.459432	Other
TRINITY_DN41443_c0_g1_i1	mucin-2 isoform X3	XP_021185210.1	Helicoverpa armigera	78.12%					0.375	0.459432	Other
TRINITY_DN31342_c0_g1_i1	flavin-dependent monooxygenase FMO2 precursor	ADH16748.1/NP_001171912.1	Bombyx mori/Bombyx mori	83.26%	flavin adenine dinucleotide binding-IEA;oxidoreductase activity-IEA;NADP binding-IEA;oxidation-reduction process-IEA;monooxygenase activity-IEA;N,N-dimethylaniline monooxygenase activity-IEA	Molecular Function-IEA;Molecular Function-IEA;Molecular Function-IEA;Biological Process-IEA;Molecular Function-IEA;Molecular Function-IEA	GO:0004499;GO:0050660;GO:0050661;GO:0055114		0.378499	0.463099	Other
TRINITY_DN30281_c0_g1_i1	zinc finger chinmo	XP_012550031.1	Bombyx mori	88.24%					0.379939	0.464605	Other
TRINITY_DN22754_c0_g1_i1	uncharacterized protein LOC110380800	XP_021196589.1	Helicoverpa armigera	79.32%					0.380952	0.465664	Other
TRINITY_DN34282_c0_g1_i1	titin-like isoform X1	XP_021181515.1	Helicoverpa armigera	78.96%					0.382353	0.467126	Other
TRINITY_DN44548_c0_g1_i1	WD repeat domain phosphoinositide-interacting 2-like	XP_021199246.1	Helicoverpa armigera	98.08%					0.382353	0.467126	Other
TRINITY_DN37311_c0_g2_i1	cuticular RR-2 motif 63 isoform-4	AMQ46016.1	Spodoptera exigua	71.84%					0.382609	0.467393	Other
TRINITY_DN40103_c0_g1_i1	unconventional myosin-XVIIIa isoform X4	XP_021189431.1	Helicoverpa armigera	90.95%					0.384615	0.469485	Other
TRINITY_DN20694_c0_g1_i1	TATA-binding -associated factor 172	XP_021184200.1	Helicoverpa armigera	91.86%					0.384932	0.469815	Other
TRINITY_DN35918_c0_g1_i1	uncharacterized protein LOC110382220 isoform X3	XP_021198401.1/XP_021198402.1	Helicoverpa armigera/Helicoverpa armigera	53.26%					0.384977	0.469862	Other
TRINITY_DN40454_c0_g1_i1	spherulin-2A-like	XP_021195733.1	Helicoverpa armigera	82.25%					0.387097	0.472068	Other
TRINITY_DN39976_c0_g1_i1	leucine-rich repeat-containing 15-like	XP_021193470.1	Helicoverpa armigera	78.55%					0.387097	0.472068	Other
TRINITY_DN36230_c0_g1_i1	ribonucleoside-diphosphate reductase large subunit isoform X1	XP_013187314.1/XP_013187313.1	Amyelois transitella/Amyelois transitella	91.54%					0.395229	0.480502	Other
TRINITY_DN34841_c0_g1_i1	transmembrane 230-like	XP_021184227.1	Helicoverpa armigera	98.35%					0.399362	0.48477	Other
TRINITY_DN36096_c0_g1_i1	PREDICTED: uncharacterized protein LOC106129848	XP_013183996.1	Amyelois transitella	96.75%					0.399389	0.484797	Other
TRINITY_DN40983_c0_g1_i1	putative RDH13	KOB70599.1	Operophtera brumata	88.57%					0.4	0.485427	Other
TRINITY_DN36582_c1_g1_i1	kinase D-interacting substrate of 220 kDa isoform X7	XP_021181169.1	Helicoverpa armigera	93.55%					0.4	0.485427	Other
TRINITY_DN17407_c0_g1_i1	uncharacterized protein LOC110376079 isoform X2	XP_021190116.1	Helicoverpa armigera	72.13%				noIPR;noIPR;noIPR;noIPR;noIPR;noIPR;noIPR	0.4	0.485427	Other
TRINITY_DN45070_c0_g1_i1	pantothenate kinase 4 isoform X1	XP_021180920.1	Helicoverpa armigera	91.76%					0.4	0.485427	Other
TRINITY_DN20401_c0_g1_i1	PREDICTED: uncharacterized protein LOC108363111	XP_017471867.1	Rhagoletis zephyria	86.54%					0.4	0.485427	Other
TRINITY_DN41126_c0_g1_i1	BAG family molecular chaperone regulator 2	XP_021193214.1	Helicoverpa armigera	97.49%					0.4	0.485427	Other
TRINITY_DN41986_c0_g1_i1	secretory phospholipase A2 receptor-like	XP_021199402.1	Helicoverpa armigera	53.42%				IPR001304;IPR016186;IPR001304;IPR016186;noIPR;noIPR;noIPR;noIPR;noIPR;noIPR;noIPR;noIPR;noIPR;IPR016187;IPR016187	0.40625	0.491853	Other
TRINITY_DN31607_c0_g1_i1	dystroglycan isoform X1	XP_021182055.1/XP_021182056.1/XP_021182054.1	Helicoverpa armigera/Helicoverpa armigera/Helicoverpa armigera	91.53%					0.408451	0.494109	Other
TRINITY_DN30098_c0_g1_i1	lisH domain-containing FOPNL-like	XP_021194404.1	Helicoverpa armigera	89.21%					0.409229	0.494906	Other
TRINITY_DN35905_c0_g1_i1	integrin alpha 3	AAO85805.1	Chrysodeixis includens	88.03%	cell adhesion-IEA;membrane-IEA;integral component of membrane-IEA;integrin-mediated signaling pathway-IEA;integrin complex-IEA	Biological Process-IEA;Cellular Component-IEA;Cellular Component-IEA;Biological Process-IEA;Cellular Component-IEA	GO:0007155;GO:0007229;GO:0008305		0.410959	0.496676	Other
TRINITY_DN41994_c0_g1_i1	Nucleoside diphosphate-linked moiety X motif 8	KOB64623.1	Operophtera brumata	81.55%					0.411765	0.4975	Other
TRINITY_DN43831_c0_g1_i1	PREDICTED: uncharacterized protein C4orf29 isoform X2	XP_013146520.1	Papilio polytes	96.30%					0.411765	0.4975	Other
TRINITY_DN28952_c0_g1_i1	alpha-mannosidase 2	XP_021184815.1	Helicoverpa armigera	87.84%					0.411765	0.4975	Other
TRINITY_DN36149_c0_g1_i1	uncharacterized protein C9orf85 homolog	XP_021182606.1	Helicoverpa armigera	87.50%					0.412289	0.498036	Other
TRINITY_DN31519_c0_g1_i1	inorganic phosphate cotransporter	XP_021195148.1	Helicoverpa armigera	85.09%					0.412791	0.498548	Other
TRINITY_DN44002_c0_g1_i1	RNA-binding Rsf1	XP_021201285.1	Helicoverpa armigera	83.22%					0.415929	0.501749	Other
TRINITY_DN12840_c0_g1_i1	rolling stone-like	XP_021193567.1	Helicoverpa armigera	74.36%					0.416667	0.5025	Other
TRINITY_DN44613_c0_g1_i1	peptide chain release factor 1- mitochondrial	XP_013149726.1	Papilio polytes	89.37%					0.416667	0.5025	Other
TRINITY_DN37475_c0_g1_i1	REPAT33	AFH57153.1	Spodoptera exigua	80.43%					0.417808	0.503662	Other
TRINITY_DN34564_c0_g1_i1	uncharacterized protein LOC110371446	XP_021183387.1	Helicoverpa armigera	93.10%					0.41958	0.505465	Other
TRINITY_DN37256_c0_g1_i1	retinol dehydrogenase 13-like	XP_021183837.1	Helicoverpa armigera	87.26%					0.422341	0.508268	Other
TRINITY_DN43654_c0_g1_i1	thrombin inhibitor rhodniin-like	XP_021186066.1	Helicoverpa armigera	65.00%					0.423077	0.509014	Other
TRINITY_DN37813_c0_g1_i1	DPCD isoform X2	XP_021185060.1/XP_021185051.1	Helicoverpa armigera/Helicoverpa armigera	87.92%					0.425	0.510962	Other
TRINITY_DN32923_c0_g1_i1	PREDICTED: uncharacterized protein LOC106709768	XP_014357127.1	Papilio machaon	86.67%					0.425876	0.511849	Other
TRINITY_DN33697_c0_g1_i1	U5 small nuclear ribonucleo 200 kDa helicase	XP_021204012.1	Bombyx mori	96.87%					0.426546	0.512526	Other
TRINITY_DN58416_c0_g1_i1	Uncharacterized protein OBRU01_22616, partial	KOB58109.1	Operophtera brumata	68.04%					0.426829	0.512813	Other
TRINITY_DN44420_c0_g1_i1	ALP-like protein, partial	AKC42324.1	Spodoptera litura	76.39%					0.428571	0.514573	Other
TRINITY_DN17338_c0_g1_i1	uncharacterized protein LOC110374719 isoform X1	XP_021188231.1	Helicoverpa armigera	86.49%					0.428571	0.514573	Other
TRINITY_DN42743_c0_g1_i1	lipid storage droplets surface-binding 1 isoform X3	XP_021195560.1	Helicoverpa armigera	90.03%					0.428571	0.514573	Other
TRINITY_DN40186_c0_g1_i1	uncharacterized protein LOC110371447	XP_021183388.1	Helicoverpa armigera	89.51%					0.428571	0.514573	Other
TRINITY_DN20585_c0_g1_i1	rho GTPase-activating 92B	XP_021183197.1	Helicoverpa armigera	98.25%					0.430556	0.516576	Other
TRINITY_DN31515_c0_g1_i1	hypothetical protein KGM_210383	OWR54114.1	Danaus plexippus plexippus	88.31%					0.430769	0.516791	Other
TRINITY_DN35133_c0_g2_i1	cell division cycle 20 homolog	XP_004921737.1	Bombyx mori	100.00%					0.432043	0.518074	Other
TRINITY_DN17201_c0_g1_i1	MICAL 1 isoform X2	XP_021181217.1	Helicoverpa armigera	100.00%					0.434389	0.520436	Other
TRINITY_DN37794_c0_g1_i1	cytochrome P450	AEY75585.1	Helicoverpa armigera	73.23%	iron ion binding-IEA;oxidoreductase activity, acting on paired donors, with incorporation or reduction of molecular oxygen-IEA;oxidoreductase activity-IEA;metal ion binding-IEA;heme binding-IEA;oxidation-reduction process-IEA;monooxygenase activity-IEA	Molecular Function-IEA;Molecular Function-IEA;Molecular Function-IEA;Molecular Function-IEA;Molecular Function-IEA;Biological Process-IEA;Molecular Function-IEA	GO:0004497;GO:0005506;GO:0016705;GO:0020037;GO:0055114		0.43582	0.521875	Other
TRINITY_DN28738_c0_g1_i1	Uncharacterized protein OBRU01_10999, partial	KOB71646.1	Operophtera brumata	79.55%					0.4375	0.523562	Other
TRINITY_DN29162_c0_g2_i1	bestrophin-4 isoform X1	XP_004929806.1	Bombyx mori	99.17%					0.439453	0.525521	Other
TRINITY_DN35810_c0_g1_i1	COP9 signalosome complex subunit 9 isoform X1	XP_021189239.1	Helicoverpa armigera	95.35%					0.440935	0.527005	Other
TRINITY_DN37436_c0_g1_i1	uncharacterized protein LOC110377019	XP_021191367.1	Helicoverpa armigera	84.92%					0.441287	0.527358	Other
TRINITY_DN34396_c0_g1_i1	transmembrane 161B	XP_021198102.1	Helicoverpa armigera	94.81%					0.442336	0.528408	Other
TRINITY_DN28872_c0_g1_i1	nitric oxide-associated 1 isoform X1	XP_021188141.1	Helicoverpa armigera	71.89%					0.443182	0.529253	Other
TRINITY_DN41862_c0_g1_i1	dolichyl-diphosphooligosaccharide-- glycosyltransferase 48 kDa subunit	XP_021185355.1	Helicoverpa armigera	96.55%					0.444444	0.530515	Other
TRINITY_DN27299_c0_g1_i1	anaphase-promoting complex subunit 2	XP_021199320.1	Helicoverpa armigera	97.67%					0.445087	0.531156	Other
TRINITY_DN40893_c0_g1_i1	60S ribosomal	KFP07526.1	Calypte anna	85.29%	structural constituent of ribosome-IEA;ribosome-IEA;translation-IEA;intracellular-IEA	Molecular Function-IEA;Cellular Component-IEA;Biological Process-IEA;Cellular Component-IEA	GO:0003735;GO:0005840;GO:0006412		0.446809	0.532874	Other
TRINITY_DN30738_c0_g1_i1	nucleoporin NDC1	XP_021195185.1	Helicoverpa armigera	89.24%					0.446868	0.532934	Other
TRINITY_DN27071_c0_g1_i1	cyclic nucleotide-gated cation channel beta-1-like	XP_021186010.1	Helicoverpa armigera	78.19%					0.45279	0.538826	Other
TRINITY_DN30128_c0_g1_i1	uncharacterized protein LOC110371787	XP_021183847.1	Helicoverpa armigera	85.90%					0.453039	0.539073	Other
TRINITY_DN42254_c0_g1_i1	fumarylacetoacetate hydrolase	NP_001040300.1/ABD36118.1	Bombyx mori/Bombyx mori	92.67%	metabolic process-IEA;catalytic activity-IEA;fumarylacetoacetase activity-IEA;aromatic amino acid family metabolic process-IEA;hydrolase activity-IEA	Biological Process-IEA;Molecular Function-IEA;Molecular Function-IEA;Biological Process-IEA;Molecular Function-IEA	GO:0004334;GO:0009072		0.454545	0.540568	Other
TRINITY_DN33992_c0_g1_i1	solute carrier family 25 member 35-like isoform X2	XP_014371006.1/KPJ19082.1/XP_014371005.1	Papilio machaon/Papilio machaon/Papilio machaon	87.58%					0.454691	0.540712	Other
TRINITY_DN55099_c0_g1_i1	ryanodine receptor 44F-	XP_013198517.1	Amyelois transitella	98.25%					0.455556	0.54157	Other
TRINITY_DN34748_c0_g1_i1	uncharacterized protein LOC110381519, partial	XP_021197542.1	Helicoverpa armigera	93.45%					0.456685	0.542689	Other
TRINITY_DN8546_c0_g1_i1	RNA-directed DNA polymerase from mobile element jockey-like isoform X1	XP_013193561.1/XP_013193562.1	Amyelois transitella/Amyelois transitella	73.10%					0.461538	0.547488	Other
TRINITY_DN29692_c0_g1_i1	Uncharacterized protein OBRU01_01738	KOB76510.1	Operophtera brumata	76.60%					0.46244	0.548378	Other
TRINITY_DN35259_c0_g1_i1	egl nine homolog 1 isoform X2	XP_021198350.1	Helicoverpa armigera	81.34%					0.463342	0.549267	Other
TRINITY_DN27540_c0_g1_i1	uncharacterized protein LOC110372399	XP_021184752.1	Helicoverpa armigera	97.50%					0.464286	0.550197	Other
TRINITY_DN35161_c0_g1_i1	cysteine and histidine-rich domain-containing	XP_021182327.1	Helicoverpa armigera	89.49%					0.466606	0.552481	Other
TRINITY_DN10515_c0_g1_i1	hypothetical protein AB894_15365, partial	KLV34194.1	Piscirickettsia salmonis	85.61%					0.466667	0.552541	Other
TRINITY_DN34146_c0_g1_i1	meteorin-like protein	XP_021183276.1	Helicoverpa armigera	91.86%					0.467742	0.553598	Other
TRINITY_DN34283_c0_g1_i1	potassium sodium hyperpolarization-activated cyclic nucleotide-gated channel 2 isoform X9	XP_021182106.1	Helicoverpa armigera	99.17%					0.468165	0.554014	Other
TRINITY_DN17712_c0_g1_i1	endonuclease-reverse transcriptase	ADI61832.1	Bombyx mori	58.43%	nucleic acid phosphodiester bond hydrolysis-IEA;RNA-directed DNA polymerase activity-IEA;endonuclease activity-IEA;RNA-dependent DNA replication-IEA	Biological Process-IEA;Molecular Function-IEA;Molecular Function-IEA;Biological Process-IEA		noIPR;IPR027124	0.46875	0.554589	Other
TRINITY_DN43753_c0_g1_i1	hypothetical protein AB894_15325, partial	KLV34200.1	Piscirickettsia salmonis	66.67%					0.470588	0.556393	Other
TRINITY_DN38752_c0_g1_i1	uncharacterized protein LOC110370966	XP_021182678.1	Helicoverpa armigera	85.66%					0.470588	0.556393	Other
TRINITY_DN34237_c0_g1_i1	ephexin-1 isoform X6	XP_021185293.1/XP_021185292.1/XP_021185294.1	Helicoverpa armigera/Helicoverpa armigera/Helicoverpa armigera	85.23%					0.470588	0.556393	Other
TRINITY_DN34237_c0_g1_i1	PR domain zinc finger 10-like isoform X2	XP_013188992.1	Amyelois transitella	72.00%				IPR007889;IPR006600;noIPR;IPR006600;IPR009057;IPR009057	0.470588	0.556393	Other
TRINITY_DN37647_c0_g1_i1	uroporphyrinogen decarboxylase	XP_014356000.1/KPJ16913.1	Papilio machaon/Papilio machaon	92.44%					0.470869	0.556668	Other
TRINITY_DN19530_c0_g1_i1	PREDICTED: mucin-2-like	XP_013195491.1	Amyelois transitella	62.33%				IPR013103;noIPR;noIPR;noIPR	0.473684	0.559427	Other
TRINITY_DN25109_c0_g1_i1	uncharacterized protein LOC110382810 isoform X2	XP_021199182.1	Helicoverpa armigera	83.11%					0.473684	0.559427	Other
TRINITY_DN31157_c0_g1_i1	chromobox homolog 1-like	XP_021186220.1	Helicoverpa armigera	82.61%					0.475395	0.561102	Other
TRINITY_DN40763_c0_g1_i1	MICOS complex subunit mic60-like isoform X6	XP_021183752.1	Helicoverpa armigera	84.21%					0.47619	0.561879	Other
TRINITY_DN12170_c0_g1_i1	uncharacterized protein LOC110369600	XP_021180765.1	Helicoverpa armigera	76.64%					0.47619	0.561879	Other
TRINITY_DN35702_c0_g1_i1	Translation repressor	KOB74330.1	Operophtera brumata	83.13%					0.477064	0.562733	Other
TRINITY_DN34331_c0_g1_i1	modifier of mdg4-like isoform X2	XP_021182263.1	Helicoverpa armigera	70.87%				IPR007588	0.478771	0.564399	Other
TRINITY_DN44568_c0_g1_i1	uncharacterized oxidoreductase TM_0325-like	XP_013145886.1	Papilio polytes	69.11%					0.47973	0.565334	Other
TRINITY_DN814_c0_g1_i1	PREDICTED: alpha-centractin	XP_013195707.1	Amyelois transitella	100.00%					0.48	0.565597	Other
TRINITY_DN31155_c0_g1_i1	cysteine-rich DPF motif domain-containing 1-like isoform X2	XP_013170915.1	Papilio xuthus	81.31%					0.484177	0.569663	Other
TRINITY_DN41961_c0_g1_i1	uncharacterized protein LOC110371277	XP_021183112.1	Helicoverpa armigera	84.18%					0.485294	0.570749	Other
TRINITY_DN36521_c0_g1_i1	protein FAN-like	XP_021185941.1	Helicoverpa armigera	93.56%					0.485714	0.571157	Other
TRINITY_DN31125_c0_g2_i1	oocyte zinc finger -like	XP_021194516.1	Helicoverpa armigera	67.61%					0.485934	0.57137	Other
TRINITY_DN24435_c0_g1_i1	big brother-like	XP_021189264.1	Helicoverpa armigera	98.73%					0.486726	0.572138	Other
TRINITY_DN32611_c0_g1_i1	uncharacterized protein LOC110371035	XP_021182787.1/XP_021182788.1	Helicoverpa armigera/Helicoverpa armigera	89.74%					0.488253	0.57362	Other
TRINITY_DN975_c0_g1_i1	Ribosomal L5	KVH89094.1	Cynara cardunculus var. scolymus	88.36%					0.490909	0.576192	Other
TRINITY_DN34709_c0_g1_i1	PREDICTED: uncharacterized protein LOC106142343 isoform X1	XP_013199523.1/XP_013199522.1	Amyelois transitella/Amyelois transitella	47.41%				noIPR	0.491013	0.576293	Other
TRINITY_DN34463_c0_g1_i1	DNA-directed RNA polymerase I subunit RPA1	XP_021188497.1	Helicoverpa armigera	95.50%					0.493185	0.578393	Other
TRINITY_DN45710_c0_g1_i1	vacuolar sorting-associated 72 homolog	XP_021186212.1	Helicoverpa armigera	83.81%					0.494737	0.579892	Other
TRINITY_DN37638_c0_g1_i1	uncharacterized protein LOC110381998 isoform X2	XP_021198122.1	Helicoverpa armigera	75.49%					0.496609	0.581697	Other
TRINITY_DN41814_c0_g1_i1	ceramide synthase 6-like isoform X1	XP_021196493.1	Helicoverpa armigera	94.77%					0.5	0.584963	Other
TRINITY_DN47278_c0_g1_i1	PREDICTED: uncharacterized protein LOC106131541	XP_013186111.1	Amyelois transitella	84.56%					0.5	0.584963	Other
TRINITY_DN46104_c0_g1_i1	UPF0389 CG9231	XP_021188294.1	Helicoverpa armigera	75.00%					0.5	0.584963	Other
TRINITY_DN4362_c0_g1_i1	uncharacterized protein LOC110994384	XP_022116679.1	Pieris rapae	83.04%					0.5	0.584963	Other
TRINITY_DN33912_c0_g2_i1	UDP-N-acetylglucosamine transferase subunit ALG14 homolog	XP_021191768.1	Helicoverpa armigera	88.24%					0.5	0.584963	Other
TRINITY_DN20157_c0_g1_i1	ribosomal S6 kinase alpha-3-like	XP_021181665.1	Helicoverpa armigera	94.92%					0.5	0.584963	Other
TRINITY_DN31092_c0_g2_i1	dentin sialophospho -like	XP_013184582.1	Amyelois transitella	53.57%				noIPR;noIPR;noIPR	0.5	0.584963	Other
TRINITY_DN41652_c0_g1_i1	pancreatic lipase-related 2	XP_021188943.1	Helicoverpa armigera	94.13%					0.5	0.584963	Other
TRINITY_DN33079_c0_g1_i1	uncharacterized protein LOC110374793	XP_021188347.1	Helicoverpa armigera	95.24%					0.5	0.584963	Other
TRINITY_DN17246_c0_g1_i1	uncharacterized protein LOC105691027	XP_012264687.1	Athalia rosae	73.08%					0.5	0.584963	Other
TRINITY_DN46182_c0_g1_i1	antichymotrypsin-1-like isoform X6	XP_021195178.1	Helicoverpa armigera	88.55%					0.5	0.584963	Other
TRINITY_DN43299_c0_g1_i1	uncharacterized protein LOC110384665	XP_021201745.1	Helicoverpa armigera	78.90%					0.5	0.584963	Other
TRINITY_DN39424_c0_g1_i1	fibulin-2-like isoform X1	XP_013200139.1/XP_013200140.1	Amyelois transitella/Amyelois transitella	61.06%				IPR001881;IPR000742;IPR001881;noIPR;noIPR;noIPR;noIPR;noIPR;noIPR;noIPR;noIPR;noIPR;noIPR;noIPR;noIPR;IPR018097;IPR000152;IPR018097;IPR013032;IPR000152;IPR018097;IPR000742;IPR000742;noIPR;noIPR;noIPR;noIPR;IPR009030;noIPR	0.5	0.584963	Other
TRINITY_DN45025_c0_g1_i1	mucolipin-3-like	XP_021186708.1	Helicoverpa armigera	95.54%					0.5	0.584963	Other
TRINITY_DN52851_c0_g1_i1	activin receptor type-1 isoform X3	XP_022119682.1	Pieris rapae	94.83%					0.5	0.584963	Other
TRINITY_DN46615_c0_g1_i1	PREDICTED: uncharacterized protein LOC105118166	XP_011014357.1	Populus euphratica	56.52%				noIPR;noIPR;noIPR	0.5	0.584963	Other
TRINITY_DN37487_c0_g1_i1	uncharacterized protein LOC110378242 isoform X1	XP_021193099.1	Helicoverpa armigera	87.50%					0.501164	0.586081	Other
TRINITY_DN30211_c0_g1_i1	ubiquitin carboxyl-terminal hydrolase-like	XP_021188408.1	Helicoverpa armigera	89.47%					0.502857	0.587708	Other
TRINITY_DN37471_c0_g1_i1	M-phase phospho 6	XP_021189200.1	Helicoverpa armigera	85.51%					0.506229	0.590941	Other
TRINITY_DN35114_c0_g1_i1	cytochrome c oxidase subunit 6b-2-like	XP_013188410.1	Amyelois transitella	83.58%					0.508314	0.592936	Other
TRINITY_DN39052_c0_g1_i1	RWD domain-containing 1	XP_021200589.1	Helicoverpa armigera	96.64%					0.510638	0.595158	Other
TRINITY_DN32492_c1_g1_i1	zinc finger 708-like isoform X1	XP_021192297.1	Helicoverpa armigera	73.83%					0.512821	0.597241	Other
TRINITY_DN33571_c0_g1_i1	BMP and activin membrane-bound inhibitor homolog	XP_021184476.1	Helicoverpa armigera	90.08%					0.514061	0.598424	Other
TRINITY_DN35173_c0_g1_i1	myocyte-specific enhancer factor 2 isoform X6	XP_021200460.1	Helicoverpa armigera	97.12%					0.51417	0.598527	Other
TRINITY_DN48568_c0_g1_i1	spondin-1	XP_004927733.1/XP_021204911.1	Bombyx mori/Bombyx mori	89.89%					0.514286	0.598637	Other
TRINITY_DN48034_c0_g1_i1	PREDICTED: uncharacterized protein LOC106139412	XP_013196303.1	Amyelois transitella	82.04%					0.516129	0.600393	Other
TRINITY_DN26953_c0_g1_i1	uncharacterized protein LOC110369702	XP_021180893.1	Helicoverpa armigera	80.00%					0.517241	0.601451	Other
TRINITY_DN32531_c0_g1_i1	hypothetical protein	WP_079865922.1	Acinetobacter baumannii	67.65%					0.517241	0.601451	Other
TRINITY_DN33067_c0_g1_i1	mediator of RNA polymerase II transcription subunit 17	XP_021201283.1	Helicoverpa armigera	99.51%					0.520089	0.604156	Other
TRINITY_DN31902_c0_g1_i1	TAF5-like RNA polymerase II p300 CBP-associated factor-associated factor 65 kDa subunit 5L isoform X1	XP_021194954.1	Helicoverpa armigera	94.81%					0.520455	0.604503	Other
TRINITY_DN44621_c0_g1_i1	Uncharacterized protein OBRU01_25930	KOB54135.1	Operophtera brumata	76.36%					0.521739	0.605721	Other
TRINITY_DN29798_c0_g1_i1	josephin-2	XP_021185317.1	Helicoverpa armigera	90.50%					0.529412	0.612977	Other
TRINITY_DN22002_c0_g1_i1	non-lysosomal glucosylceramidase isoform X1	XP_021182386.1	Helicoverpa armigera	96.39%					0.529412	0.612977	Other
TRINITY_DN37017_c0_g1_i1	histone PARylation factor 1	XP_021187802.1	Helicoverpa armigera	82.39%					0.530547	0.614047	Other
TRINITY_DN32202_c0_g1_i1	putative tick transposon, partial	KOB69809.1	Operophtera brumata	71.79%				IPR005135;noIPR;noIPR;noIPR;IPR005135;noIPR	0.531722	0.615155	Other
TRINITY_DN35195_c0_g1_i1	hypothetical protein RR48_01672	KPJ08908.1	Papilio machaon	84.13%					0.532125	0.615534	Other
TRINITY_DN39218_c0_g1_i1	ultraviolet-B receptor UVR8-like	XP_021185911.1	Helicoverpa armigera	87.53%					0.532258	0.615659	Other
TRINITY_DN17701_c0_g1_i1	potassium voltage-gated channel Shab isoform X3	XP_021195041.1	Helicoverpa armigera	90.11%					0.533333	0.616671	Other
TRINITY_DN24648_c0_g1_i1	inositol 1,4,5-trisphosphate receptor isoform X2	XP_021188708.1	Helicoverpa armigera	98.91%					0.533333	0.616671	Other
TRINITY_DN26461_c0_g1_i1	uncharacterized protein LOC110371540	XP_021183537.1	Helicoverpa armigera	62.95%					0.534091	0.617384	Other
TRINITY_DN28014_c0_g1_i1	Cyclin dependent kinase 5	KOB76173.1	Operophtera brumata	100.00%					0.534404	0.617678	Other
TRINITY_DN36462_c0_g1_i1	integrin alpha-PS2 isoform X4	XP_021180840.1	Helicoverpa armigera	90.61%					0.535354	0.618571	Other
TRINITY_DN34046_c0_g1_i1	beta-glucuronidase	XP_021185416.1	Helicoverpa armigera	89.69%					0.535912	0.619095	Other
TRINITY_DN33993_c0_g1_i1	dystrophin-like	XP_021204228.1	Bombyx mori	98.36%					0.536424	0.619576	Other
TRINITY_DN36540_c0_g1_i2	E3 ubiquitin- ligase Su(dx)	XP_021189224.1/XP_021189226.1	Helicoverpa armigera/Helicoverpa armigera	99.01%					0.537037	0.620152	Other
TRINITY_DN38807_c0_g1_i1	NADH dehydrogenase [ubiquinone] 1 alpha subcomplex subunit 5	XP_013149709.1	Papilio polytes	94.07%					0.538462	0.621488	Other
TRINITY_DN19835_c0_g1_i1	uncharacterized protein LOC110376926	XP_021191258.1	Helicoverpa armigera	70.11%					0.538462	0.621488	Other
TRINITY_DN27949_c0_g1_i1	ABC transporter scarlet CRISPR Cas9 truncated mutant	ANW09741.1	Helicoverpa armigera	83.09%					0.544776	0.627398	Other
TRINITY_DN13361_c0_g1_i1	mitogen-activated kinase-binding 1 isoform X4	XP_021192409.1	Helicoverpa armigera	92.48%					0.545455	0.628031	Other
TRINITY_DN20827_c0_g1_i1	PREDICTED: uncharacterized protein LOC106139668	XP_013196609.1	Amyelois transitella	98.45%					0.545455	0.628031	Other
TRINITY_DN51011_c0_g1_i1	RAD50-interacting 1	XP_021191680.1	Helicoverpa armigera	83.87%					0.545455	0.628031	Other
TRINITY_DN39811_c0_g1_i1	another transcription unit	XP_013186037.1	Amyelois transitella	84.58%					0.549453	0.631759	Other
TRINITY_DN6072_c0_g1_i1	trimethylguanosine synthase	XP_021184155.1	Helicoverpa armigera	69.57%					0.55	0.632268	Other
TRINITY_DN29177_c0_g1_i1	BTB POZ fold	KVH90091.1	Cynara cardunculus var. scolymus	90.87%					0.552632	0.634716	Other
TRINITY_DN34062_c0_g1_i1	DPCD isoform X2	XP_021185060.1/XP_021185051.1	Helicoverpa armigera/Helicoverpa armigera	87.92%					0.553035	0.63509	Other
TRINITY_DN38719_c0_g1_i1	ER membrane complex subunit 6-like	XP_011557423.1/XP_011566823.1/XP_011567342.1	Plutella xylostella/Plutella xylostella/Plutella xylostella	94.50%					0.554622	0.636564	Other
TRINITY_DN29467_c0_g1_i1	actin cytoskeleton-regulatory complex pan1	XP_021195966.1	Helicoverpa armigera	92.08%					0.554622	0.636564	Other
TRINITY_DN33454_c0_g1_i1	YIPF2 isoform X2	XP_021187073.1	Helicoverpa armigera	91.63%					0.554723	0.636657	Other
TRINITY_DN36276_c0_g1_i1	arylphorin subunit beta-like	XP_021195808.1	Helicoverpa armigera	73.16%					0.555556	0.63743	Other
TRINITY_DN38877_c0_g1_i1	fatty acyl reductase FAR12	ALJ30246.1	Spodoptera litura	95.89%					0.555556	0.63743	Other
TRINITY_DN20998_c0_g2_i1	protein inturned	XP_021181739.1	Helicoverpa armigera	87.72%					0.555556	0.63743	Other
TRINITY_DN26891_c0_g1_i1	epidermal retinol dehydrogenase 2-like isoform X2	XP_021192124.1	Helicoverpa armigera	92.39%					0.555556	0.63743	Other
TRINITY_DN37222_c0_g1_i1	uncharacterized protein LOC110377201	XP_021191664.1	Helicoverpa armigera	83.47%					0.558592	0.640244	Other
TRINITY_DN37265_c0_g2_i1	retinoblastoma-binding 5 homolog isoform X2	XP_021201389.1	Helicoverpa armigera	98.90%					0.561338	0.642783	Other
TRINITY_DN28478_c0_g1_i1	histone-lysine N-methyltransferase 2C isoform X1	XP_021200715.1	Helicoverpa armigera	86.79%					0.5625	0.643856	Other
TRINITY_DN23866_c0_g1_i1	uncharacterized protein LOC110377567	XP_021192160.1	Helicoverpa armigera	70.56%					0.563636	0.644905	Other
TRINITY_DN30010_c0_g1_i1	histone-lysine N-methyltransferase SETMAR-like	XP_013193377.1/XP_013193376.1/XP_013197957.1	Amyelois transitella/Amyelois transitella/Amyelois transitella	88.68%					0.566038	0.647119	Other
TRINITY_DN33208_c0_g1_i1	uncharacterized protein LOC110372922 isoform X2	XP_021185620.1	Helicoverpa armigera	95.65%					0.566667	0.647698	Other
TRINITY_DN14540_c0_g1_i1	dentin sialophospho -like	XP_021189978.1	Helicoverpa armigera	65.62%					0.568966	0.649814	Other
TRINITY_DN34863_c0_g1_i1	trypsin epsilon-like	XP_021201762.1	Helicoverpa armigera	92.14%					0.56962	0.650416	Other
TRINITY_DN41845_c0_g1_i1	ommochrome-binding -like	XP_021192729.1	Helicoverpa armigera	89.40%					0.571429	0.652077	Other
TRINITY_DN36849_c0_g1_i1	transducin beta 3	XP_021190127.1	Helicoverpa armigera	94.32%					0.573295	0.653789	Other
TRINITY_DN32905_c0_g1_i1	histone acetyltransferase type B catalytic subunit	XP_021191117.1	Helicoverpa armigera	94.50%					0.57424	0.654655	Other
TRINITY_DN37838_c0_g1_i1	apyrase	XP_004928875.1	Bombyx mori	82.50%					0.580917	0.660761	Other
TRINITY_DN38659_c0_g1_i1	vesicle transport USE1	XP_014365833.1/XP_014365831.1	Papilio machaon/Papilio machaon	96.43%					0.583333	0.662965	Other
TRINITY_DN40292_c0_g1_i1	thioredoxin-related transmembrane 2 homolog	XP_013135855.1	Papilio polytes	92.64%					0.583333	0.662965	Other
TRINITY_DN40957_c0_g1_i1	survival motor neuron	XP_004927500.1	Bombyx mori	77.86%					0.586207	0.665581	Other
TRINITY_DN34690_c0_g1_i1	coiled-coil domain-containing 94	XP_021193380.1	Helicoverpa armigera	90.65%					0.5875	0.666757	Other
TRINITY_DN34080_c0_g1_i1	uncharacterized protein LOC110372190 isoform X2	XP_021184431.1	Helicoverpa armigera	75.00%					0.590909	0.669851	Other
TRINITY_DN20164_c0_g1_i1	RNA-directed DNA polymerase from mobile element jockey-like isoform X1	XP_013193561.1/XP_013193562.1	Amyelois transitella/Amyelois transitella	66.46%					0.590909	0.669851	Other
TRINITY_DN32794_c0_g1_i1	von Willebrand factor A domain-containing 8-like	XP_021199267.1	Helicoverpa armigera	97.08%					0.59252	0.671311	Other
TRINITY_DN5703_c0_g1_i1	cell division cycle 27 homolog	XP_021192821.1	Helicoverpa armigera	97.99%					0.592593	0.671377	Other
TRINITY_DN12603_c0_g1_i1	uncharacterized protein LOC101741471	XP_004921957.1	Bombyx mori	81.25%					0.59375	0.672425	Other
TRINITY_DN36802_c0_g1_i1	virilizer homolog isoform X2	XP_021189381.1	Helicoverpa armigera	88.31%					0.597296	0.675632	Other
TRINITY_DN44480_c0_g1_i1	pseudouridylate synthase 7 homolog isoform X1	XP_021192685.1	Helicoverpa armigera	80.99%					0.6	0.678072	Other
TRINITY_DN34876_c0_g1_i1	thioredoxin, mitochondrial	NP_001298847.1/BAM18395.1/KPI91717.1	Papilio xuthus/Papilio xuthus/Papilio xuthus	87.25%	protein disulfide oxidoreductase activity-IEA;cell redox homeostasis-IEA;oxidation-reduction process-IEA;glycerol ether metabolic process-IEA;cell-IEA	Molecular Function-IEA;Biological Process-IEA;Biological Process-IEA;Biological Process-IEA;Cellular Component-IEA	GO:0005623;GO:0006662;GO:0015035;GO:0045454;GO:0055114		0.6	0.678072	Other
TRINITY_DN43769_c0_g1_i1	U6 snRNA-associated Sm LSm3	XP_013189831.1	Amyelois transitella	100.00%					0.6	0.678072	Other
TRINITY_DN38565_c0_g1_i1	39S ribosomal mitochondrial isoform X2	XP_021193373.1	Helicoverpa armigera	97.51%					0.6	0.678072	Other
TRINITY_DN47006_c0_g1_i1	uncharacterized protein LOC110992581	XP_022114151.1	Pieris rapae	86.11%					0.6	0.678072	Other
TRINITY_DN29327_c0_g1_i1	nitrogen permease regulator 2	XP_021199870.1	Helicoverpa armigera	100.00%					0.60241	0.680243	Other
TRINITY_DN29373_c0_g1_i1	electron transfer flavo regulatory factor 1	XP_004929527.1	Bombyx mori	98.81%					0.604651	0.68226	Other
TRINITY_DN38224_c0_g1_i1	juvenile hormone esterase binding	AAD38067.1	Manduca sexta	92.53%					0.604651	0.68226	Other
TRINITY_DN37120_c0_g1_i1	piggyBac transposable element-derived 4-like	XP_013172311.1	Papilio xuthus	73.36%				IPR029526;noIPR;noIPR;noIPR;noIPR;noIPR	0.605744	0.683242	Other
TRINITY_DN31686_c0_g1_i1	nuclear receptor-binding factor 2-like	XP_021181672.1	Helicoverpa armigera	74.56%					0.605839	0.683328	Other
TRINITY_DN35476_c0_g1_i1	elongation factor 1-delta isoform X2	XP_021188835.1	Helicoverpa armigera	92.37%					0.606383	0.683816	Other
TRINITY_DN36226_c0_g1_i1	uncharacterized protein LOC110370432 isoform X3	XP_021181903.1	Helicoverpa armigera	90.96%					0.609201	0.686345	Other
TRINITY_DN41035_c0_g1_i1	X-ray repair cross-complementing 5-like	XP_021196191.1	Helicoverpa armigera	78.14%					0.615385	0.691878	Other
TRINITY_DN4232_c0_g1_i1	uncharacterized protein LOC110370027	XP_021181390.1	Helicoverpa armigera	96.53%					0.615385	0.691878	Other
TRINITY_DN38446_c0_g1_i1	ubiquitin-related modifier 1 homolog	XP_014359815.1/KPJ14057.1	Papilio machaon/Papilio machaon	93.20%					0.615385	0.691878	Other
TRINITY_DN38148_c0_g1_i1	UPF0160 isoform X1	XP_021183277.1	Helicoverpa armigera	89.18%					0.615385	0.691878	Other
TRINITY_DN39373_c0_g1_i1	rRNA-processing UTP23	OWR40704.1	Danaus plexippus plexippus	83.96%					0.615385	0.691878	Other
TRINITY_DN38446_c0_g1_i1	methionine synthase reductase-like	XP_021190122.1	Helicoverpa armigera	77.27%					0.615385	0.691878	Other
TRINITY_DN32893_c0_g1_i1	protein IMPACT-like	XP_021196854.1	Helicoverpa armigera	91.05%					0.615385	0.691878	Other
TRINITY_DN40284_c0_g1_i1	PREDICTED: uncharacterized protein LOC106111277 isoform X2	XP_013148767.1	Papilio polytes	84.51%					0.615385	0.691878	Other
TRINITY_DN46511_c0_g1_i1	eukaryotic translation initiation factor 4B-like isoform X1	XP_013194011.1	Amyelois transitella	83.33%					0.619048	0.695145	Other
TRINITY_DN41981_c0_g1_i1	axoneme-associated mst101(2)-like	XP_013194339.1	Amyelois transitella	64.52%					0.619048	0.695145	Other
TRINITY_DN18579_c0_g1_i1	RNA-directed DNA polymerase from mobile element jockey-like isoform X1	XP_013193561.1/XP_013193562.1	Amyelois transitella/Amyelois transitella	68.75%					0.625	0.70044	Other
TRINITY_DN36313_c0_g1_i1	uncharacterized protein LOC110375595	XP_021189432.1	Helicoverpa armigera	84.70%					0.625	0.70044	Other
TRINITY_DN39878_c0_g1_i1	irregular chiasm C-roughest -like	XP_021196663.1	Helicoverpa armigera	83.52%					0.625	0.70044	Other
TRINITY_DN29145_c0_g1_i1	hypoxia-inducible factor 1-alpha-like isoform X2	XP_021192033.1	Helicoverpa armigera	68.55%					0.626117	0.701431	Other
TRINITY_DN33262_c0_g1_i1	zinc finger BED domain-containing 1-like	XP_013185980.1	Amyelois transitella	89.47%					0.627451	0.702614	Other
TRINITY_DN33508_c0_g1_i1	transient receptor potential cation channel painless	XP_011560773.1/XP_011560772.1	Plutella xylostella/Plutella xylostella	80.60%					0.629268	0.704224	Other
TRINITY_DN20842_c0_g1_i1	ATP-dependent RNA helicase DDX42	KPJ07062.1	Papilio machaon	97.06%					0.634921	0.709221	Other
TRINITY_DN36745_c0_g1_i1	coiled-coil domain-containing 102A	XP_021196523.1	Helicoverpa armigera	96.05%					0.636058	0.710224	Other
TRINITY_DN39786_c0_g1_i1	apolipo D-like	XP_021182455.1	Helicoverpa armigera	90.57%					0.636364	0.710493	Other
TRINITY_DN12050_c0_g1_i1	leucine-rich repeat soc-2 homolog	KPJ14518.1/XP_014359233.1	Papilio machaon/Papilio machaon	99.02%					0.636364	0.710493	Other
TRINITY_DN19142_c0_g1_i1	PREDICTED: protein MAATS1-like	XP_013184273.1	Amyelois transitella	87.92%					0.636364	0.710493	Other
TRINITY_DN20091_c0_g2_i1	Myosin-IA	KPI99339.1	Papilio xuthus	96.02%					0.640449	0.714091	Other
TRINITY_DN33936_c0_g1_i1	methyltransferase 14 homolog	XP_021186130.1	Helicoverpa armigera	95.12%					0.642857	0.716207	Other
TRINITY_DN31029_c0_g1_i1	uncharacterized protein LOC110375055	XP_021188700.1	Helicoverpa armigera	53.86%				noIPR;noIPR;noIPR;noIPR;noIPR;noIPR	0.643836	0.717066	Other
TRINITY_DN34056_c0_g1_i1	proton-coupled amino acid transporter 4 isoform X1	XP_013184938.1	Amyelois transitella	100.00%					0.644737	0.717857	Other
TRINITY_DN36587_c0_g1_i1	glucose dehydrogenase [ quinone]-like	XP_021182614.1	Helicoverpa armigera	80.58%					0.645663	0.718669	Other
TRINITY_DN43193_c0_g1_i1	transient receptor potential cation channel painless	XP_021191851.1/XP_021191852.1	Helicoverpa armigera/Helicoverpa armigera	89.25%					0.647059	0.719892	Other
TRINITY_DN29120_c0_g1_i1	ATP-binding cassette sub-family B member	KOB67955.1	Operophtera brumata	76.70%					0.647727	0.720477	Other
TRINITY_DN35198_c0_g1_i1	cysteine--tRNA cytoplasmic	XP_021184623.1	Helicoverpa armigera	93.65%					0.649215	0.721779	Other
TRINITY_DN29811_c0_g1_i1	E3 ubiquitin- ligase Bre1-like isoform X1	XP_021185021.1	Helicoverpa armigera	99.49%					0.65	0.722466	Other
TRINITY_DN30656_c0_g1_i2	mariner transposase	KMQ87583.1	Lasius niger	82.02%					0.652463	0.724618	Other
TRINITY_DN31620_c0_g1_i1	uncharacterized protein LOC101746943	XP_004926773.1	Bombyx mori	68.98%					0.653061	0.72514	Other
TRINITY_DN37713_c0_g1_i1	developmentally-regulated GTP-binding 2	XP_013172651.1	Papilio xuthus	99.32%					0.660377	0.731511	Other
TRINITY_DN33283_c0_g1_i1	probable RNA methyltransferase bin3	XP_021181245.1	Helicoverpa armigera	92.65%					0.660769	0.731852	Other
TRINITY_DN30070_c0_g1_i1	rho guanine nucleotide exchange factor 10	XP_021189865.1	Helicoverpa armigera	89.60%					0.66114	0.732173	Other
TRINITY_DN37789_c1_g1_i1	kynurenine alpha-aminoadipate mitochondrial	XP_021192805.1	Helicoverpa armigera	80.34%					0.661765	0.732716	Other
TRINITY_DN37107_c0_g1_i1	uncharacterized protein LOC110377798	XP_021192494.1	Helicoverpa armigera	91.78%					0.664133	0.734771	Other
TRINITY_DN32283_c0_g1_i1	groucho isoform X4	XP_012545366.1	Bombyx mori	87.36%					0.666027	0.736412	Other
TRINITY_DN42095_c0_g1_i1	uncharacterized protein LOC110376113	XP_021190152.1	Helicoverpa armigera	84.30%					0.666667	0.736966	Other
TRINITY_DN42095_c0_g1_i1	yrdC domain-containing mitochondrial	XP_021199029.1	Helicoverpa armigera	89.02%					0.666667	0.736966	Other
TRINITY_DN38745_c0_g1_i1	uncharacterized protein LOC110372119	XP_021184337.1	Helicoverpa armigera	60.12%				noIPR;noIPR;noIPR;noIPR;noIPR;noIPR;noIPR;noIPR;noIPR;noIPR;noIPR;noIPR;noIPR	0.666667	0.736966	Other
TRINITY_DN43080_c0_g1_i1	proton-coupled amino acid transporter CG1139 isoform X1	XP_021183827.1	Helicoverpa armigera	93.21%					0.666667	0.736966	Other
TRINITY_DN58429_c0_g1_i1	probable ATP-dependent RNA helicase spindle-E isoform X2	XP_021202544.1	Bombyx mori	90.58%					0.666667	0.736966	Other
TRINITY_DN47622_c0_g1_i1	uncharacterized protein LOC110380552 isoform X2	XP_021196229.1	Helicoverpa armigera	81.82%					0.666667	0.736966	Other
TRINITY_DN38483_c0_g1_i1	syntaxin-18	XP_021193944.1	Helicoverpa armigera	89.16%					0.666667	0.736966	Other
TRINITY_DN58736_c0_g1_i1	PREDICTED: uncharacterized protein LOC106714312	XP_014362814.1	Papilio machaon	55.98%				noIPR	0.666667	0.736966	Other
TRINITY_DN40850_c0_g1_i1	uncharacterized protein LOC110380761	XP_021196531.1	Helicoverpa armigera	79.07%					0.666667	0.736966	Other
TRINITY_DN39813_c0_g1_i1	uncharacterized protein LOC110379562	XP_021194953.1/XP_021194952.1	Helicoverpa armigera/Helicoverpa armigera	84.18%					0.666667	0.736966	Other
TRINITY_DN41015_c0_g1_i1	CWF19 2 homolog	XP_021201625.1	Helicoverpa armigera	81.40%					0.666667	0.736966	Other
TRINITY_DN40199_c0_g1_i1	COMM domain-containing 2-like	XP_021182316.1	Helicoverpa armigera	88.38%					0.666667	0.736966	Other
TRINITY_DN39955_c0_g1_i1	CTP synthase	XP_021187730.1	Helicoverpa armigera	83.61%					0.666667	0.736966	Other
TRINITY_DN39994_c0_g1_i1	chromodomain-helicase-DNA-binding 7	XP_021189287.1	Helicoverpa armigera	98.23%					0.666667	0.736966	Other
TRINITY_DN47426_c0_g1_i1	lifeguard 4-like	XP_021201519.1	Helicoverpa armigera	96.71%					0.666667	0.736966	Other
TRINITY_DN51619_c0_g1_i1	spatacsin isoform X1	XP_021181254.1	Helicoverpa armigera	91.12%					0.666667	0.736966	Other
TRINITY_DN28402_c0_g1_i1	PREDICTED: uncharacterized protein LOC106133666	XP_013188929.1	Amyelois transitella	83.61%					0.666667	0.736966	Other
TRINITY_DN30419_c0_g2_i1	transposase	ADB28039.1	Agrilus planipennis	94.49%					0.668235	0.738322	Other
TRINITY_DN32571_c0_g1_i1	uncharacterized protein LOC110370327 isoform X1	XP_021181751.1/XP_021181749.1	Helicoverpa armigera/Helicoverpa armigera	93.22%					0.671642	0.741266	Other
TRINITY_DN28198_c0_g1_i1	odorant degrading enzyme CXE18	AII21990.1	Sesamia inferens	91.53%	metabolic process-IEA;hydrolase activity-IEA	Biological Process-IEA;Molecular Function-IEA	GO:0008152;GO:0016787		0.671815	0.741415	Other
TRINITY_DN36105_c0_g1_i1	uncharacterized protein DDB_G0284459-like	XP_021190054.1	Helicoverpa armigera	64.46%					0.672808	0.742272	Other
TRINITY_DN33428_c0_g1_i1	unconventional myosin-Va	XP_021180772.1	Helicoverpa armigera	94.58%					0.676349	0.745322	Other
TRINITY_DN36558_c0_g1_i1	SMG7-like isoform X1	XP_021188128.1	Helicoverpa armigera	86.35%					0.676471	0.745427	Other
TRINITY_DN35979_c0_g1_i2	myb AA	XP_021194663.1	Helicoverpa armigera	81.34%					0.685567	0.753234	Other
TRINITY_DN26151_c0_g1_i1	cGMP-specific 3 ,5 -cyclic phosphodiesterase-like isoform X1	XP_021189884.1/XP_021189885.1	Helicoverpa armigera/Helicoverpa armigera	88.57%					0.685714	0.75336	Other
TRINITY_DN35070_c0_g1_i1	PREDICTED: uncharacterized protein LOC108738365	XP_018327262.1	Agrilus planipennis	57.07%				noIPR;IPR032135;noIPR;noIPR;noIPR;IPR009057	0.686657	0.754166	Other
TRINITY_DN33501_c0_g1_i1	ATP-binding cassette sub-family G member 5	XP_021188672.1	Helicoverpa armigera	97.54%					0.686755	0.75425	Other
TRINITY_DN39808_c0_g1_i1	Threonine ammonia- biosynthetic	KOB78256.1	Operophtera brumata	77.14%					0.6875	0.754888	Other
TRINITY_DN32939_c0_g1_i1	transcription termination factor 2-like	XP_021198045.1	Helicoverpa armigera	64.56%					0.6875	0.754888	Other
TRINITY_DN48018_c0_g1_i1	solute carrier family 12 member 9 isoform X1	XP_021198336.1	Helicoverpa armigera	77.36%					0.692308	0.758992	Other
TRINITY_DN37034_c0_g1_i1	ATP-binding cassette sub-family C member Sur-like	XP_021181292.1	Helicoverpa armigera	82.94%					0.697531	0.763438	Other
TRINITY_DN38382_c0_g1_i1	diapause associated 1	AFC35300.1	Antheraea pernyi	66.13%	superoxide metabolic process-IEA;metal ion binding-IEA;oxidoreductase activity-IEA;removal of superoxide radicals-IEA;oxidation-reduction process-IEA;superoxide dismutase activity-IEA	Biological Process-IEA;Molecular Function-IEA;Molecular Function-IEA;Biological Process-IEA;Biological Process-IEA;Molecular Function-IEA	GO:0008152		0.7	0.765535	Other
TRINITY_DN35028_c0_g1_i1	Synaptic vesicle glyco 2C	KPJ06948.1	Papilio machaon	68.57%					0.7	0.765535	Other
TRINITY_DN28994_c0_g1_i1	uncharacterized protein LOC110370027	XP_021181390.1	Helicoverpa armigera	87.56%					0.70276	0.767875	Other
TRINITY_DN39781_c0_g1_i1	dynein assembly factor axonemal homolog	XP_021190059.1	Helicoverpa armigera	69.75%					0.703704	0.768674	Other
TRINITY_DN42031_c0_g1_i1	lens fiber major intrinsic -like	XP_022123143.1	Pieris rapae	67.77%					0.705882	0.770518	Other
TRINITY_DN42599_c0_g1_i1	histone-lysine N-methyltransferase EHMT2-like	XP_013196855.1	Amyelois transitella	86.24%					0.705882	0.770518	Other
TRINITY_DN34447_c0_g1_i1	U4 tri-snRNP-associated 2	XP_004928627.1	Bombyx mori	98.95%	zinc ion binding-IEA;metal ion binding-IEA;ubiquitin-dependent protein catabolic process-IEA;ubiquitinyl hydrolase activity-IEA	Molecular Function-IEA;Molecular Function-IEA;Biological Process-IEA;Molecular Function-IEA	GO:0006511;GO:0008270;GO:0036459		0.706273	0.770849	Other
TRINITY_DN34751_c0_g1_i1	calcium calmodulin-dependent kinase type II alpha chain	XP_021189045.1/XP_021189043.1/XP_021189044.1	Helicoverpa armigera/Helicoverpa armigera/Helicoverpa armigera	99.04%					0.706806	0.771299	Other
TRINITY_DN16897_c0_g1_i1	phosphatidylinositol glycan anchor biosynthesis class U	XP_013191340.1	Amyelois transitella	87.41%					0.714286	0.777608	Other
TRINITY_DN2727_c0_g1_i1	fatty acyl	AID66646.1	Agrotis segetum	66.08%	oxidation-reduction process-IEA;fatty-acyl-CoA reductase (alcohol-forming) activity-IEA	Biological Process-IEA;Molecular Function-IEA			0.714286	0.777608	Other
TRINITY_DN47379_c0_g1_i1	vesicle amine transport	ABF51491.1/NP_001093281.1	Bombyx mori/Bombyx mori	97.97%	zinc ion binding-IEA;oxidoreductase activity-IEA;oxidation-reduction process-IEA	Molecular Function-IEA;Molecular Function-IEA;Biological Process-IEA	GO:0008270;GO:0016491;GO:0055114		0.716667	0.77961	Other
TRINITY_DN37404_c0_g1_i1	Ashwin	KOB68291.1	Operophtera brumata	73.29%				noIPR;noIPR	0.719527	0.782012	Other
TRINITY_DN38221_c0_g1_i1	uncharacterized protein LOC110370966	XP_021182678.1	Helicoverpa armigera	78.22%					0.72093	0.783189	Other
TRINITY_DN37198_c0_g1_i1	uncharacterized protein LOC110379314	XP_021194602.1	Helicoverpa armigera	71.36%				noIPR;IPR002937;noIPR;noIPR;noIPR;noIPR;noIPR;noIPR;noIPR;noIPR;noIPR	0.722297	0.784334	Other
TRINITY_DN4452_c0_g1_i1	uncharacterized protein LOC110370822	XP_021182476.1	Helicoverpa armigera	48.28%				noIPR;noIPR;noIPR;noIPR;noIPR;noIPR;noIPR;noIPR	0.722689	0.784662	Other
TRINITY_DN33095_c0_g1_i1	probable hydroxyacid-oxoacid mitochondrial	XP_021200373.1	Helicoverpa armigera	90.28%					0.724138	0.785875	Other
TRINITY_DN7246_c0_g1_i1	ceramide phosphoethanolamine synthase	XP_021192567.1	Helicoverpa armigera	82.61%					0.727273	0.788496	Other
TRINITY_DN41622_c0_g1_i1	ubiquilin-1 isoform X2	XP_021201167.1	Helicoverpa armigera	93.61%					0.727273	0.788496	Other
TRINITY_DN28018_c0_g1_i1	PREDICTED: uncharacterized protein K02A2.6-like, partial	XP_013146972.1	Papilio polytes	79.62%					0.73027	0.790997	Other
TRINITY_DN37739_c0_g1_i1	chymotrypsin-2-like	XP_021189544.1	Helicoverpa armigera	72.16%					0.732394	0.792767	Other
TRINITY_DN27391_c0_g1_i1	autophagy related Atg3	AFS31123.1	Spodoptera litura	88.04%	autophagy-IEA;cytoplasm-IEA;protein transport-IEA;transport-IEA	Biological Process-IEA;Cellular Component-IEA;Biological Process-IEA;Biological Process-IEA	GO:0005737;GO:0006914;GO:0015031		0.732719	0.793038	Other
TRINITY_DN32018_c0_g1_i1	polyprenol reductase	XP_021182696.1	Helicoverpa armigera	94.64%					0.735849	0.795642	Other
TRINITY_DN16853_c0_g1_i1	delta(14)-sterol reductase	XP_021184900.1	Helicoverpa armigera	81.68%					0.736842	0.796467	Other
TRINITY_DN42732_c0_g1_i1	condensin complex subunit 3	XP_021182477.1	Helicoverpa armigera	75.43%					0.736842	0.796467	Other
TRINITY_DN40780_c0_g1_i1	nodal modulator 1	XP_021197153.1	Helicoverpa armigera	85.32%					0.736842	0.796467	Other
TRINITY_DN29817_c0_g2_i1	PREDICTED: mucin-2-like	XP_013195491.1	Amyelois transitella	74.66%					0.736842	0.796467	Other
TRINITY_DN26238_c0_g1_i1	sorting nexin-4-like	XP_013200335.1	Amyelois transitella	96.66%					0.736842	0.796467	Other
TRINITY_DN26847_c0_g1_i1	Uncharacterized protein OBRU01_22018	KOB64951.1	Operophtera brumata	87.69%					0.738693	0.798004	Other
TRINITY_DN34422_c0_g1_i1	uncharacterized protein LOC110382087	XP_021198246.1/XP_021198245.1	Helicoverpa armigera/Helicoverpa armigera	54.26%					0.742188	0.8009	Other
TRINITY_DN31592_c0_g2_i1	protein KIAA0100	XP_021180911.1	Helicoverpa armigera	97.62%					0.742574	0.80122	Other
TRINITY_DN36030_c0_g1_i1	Retrovirus-related Pol poly from transposon TNT 1-94	KPJ11482.1	Papilio machaon	83.10%					0.743284	0.801807	Other
TRINITY_DN33562_c0_g1_i4	gamma-glutamylcyclotransferase-like	XP_021192485.1	Helicoverpa armigera	81.25%					0.746032	0.80408	Other
TRINITY_DN21934_c0_g1_i1	transcription elongation factor SPT6	XP_022116951.1	Pieris rapae	100.00%					0.746411	0.804394	Other
TRINITY_DN35149_c0_g1_i1	zinc finger MYM-type 1-	XP_011173014.1	Solenopsis invicta	79.05%					0.748466	0.80609	Other
TRINITY_DN35598_c0_g1_i2	sphingomyelin phosphodiesterase 1	XP_004925235.1	Bombyx mori	81.35%					0.748858	0.806414	Other
TRINITY_DN13537_c0_g1_i1	uncharacterized protein LOC111061510	XP_022204895.1	Nilaparvata lugens	54.11%				noIPR;noIPR;noIPR	0.75	0.807355	Other
TRINITY_DN39432_c0_g1_i1	pyrroline-5-carboxylate reductase-like isoform X1	XP_021197971.1	Helicoverpa armigera	95.67%					0.75	0.807355	Other
TRINITY_DN34768_c1_g1_i1	hemolymph lipopolysaccharide-binding -	XP_014295315.1	Microplitis demolitor	54.55%				IPR001304;IPR001304;IPR016186;noIPR;noIPR;noIPR;noIPR;noIPR;noIPR;IPR001304;noIPR;noIPR;noIPR;noIPR;IPR016187	0.75	0.807355	Other
TRINITY_DN28945_c0_g1_i1	PREDICTED: uncharacterized protein LOC106711187	XP_014358923.1	Papilio machaon	76.98%					0.75	0.807355	Other
TRINITY_DN40706_c0_g1_i1	ras-related Rab-2A	XP_021182133.1	Helicoverpa armigera	100.00%					0.75	0.807355	Other
TRINITY_DN30015_c0_g1_i1	Uncharacterized protein OBRU01_25829	KOB56418.1	Operophtera brumata	65.19%					0.75	0.807355	Other
TRINITY_DN42546_c0_g1_i1	thioredoxin domain-containing 5 homolog	XP_021189096.1	Helicoverpa armigera	92.02%					0.75	0.807355	Other
TRINITY_DN47487_c0_g1_i1	glucose dehydrogenase [ quinone]-like	XP_021198783.1	Helicoverpa armigera	87.64%					0.75	0.807355	Other
TRINITY_DN31196_c0_g1_i1	PREDICTED: uncharacterized protein LOC106113535 isoform X2	XP_013161811.1	Papilio xuthus	73.25%				IPR005312;noIPR;noIPR;noIPR;noIPR;noIPR;noIPR;noIPR;noIPR;noIPR	0.75	0.807355	Other
TRINITY_DN41655_c0_g1_i1	dnaJ homolog subfamily C member 21	XP_021184252.1	Helicoverpa armigera	67.49%					0.75	0.807355	Other
TRINITY_DN41154_c0_g1_i1	uncharacterized protein LOC110377873	XP_021192587.1	Helicoverpa armigera	79.17%					0.75	0.807355	Other
TRINITY_DN42033_c0_g1_i1	electron transfer flavo -ubiquinone mitochondrial	XP_021187425.1	Helicoverpa armigera	95.70%					0.75	0.807355	Other
TRINITY_DN23477_c0_g1_i1	Zinc finger DNA binding	KOB58189.1	Operophtera brumata	54.49%				noIPR;noIPR;noIPR;noIPR	0.75	0.807355	Other
TRINITY_DN42748_c0_g1_i1	zinc carboxypeptidase-like	XP_021193903.1	Helicoverpa armigera	81.89%					0.754098	0.81073	Other
TRINITY_DN27911_c0_g1_i1	rap1 GTPase-activating 1 isoform X2	XP_021190164.1	Helicoverpa armigera	92.42%					0.754913	0.8114	Other
TRINITY_DN24398_c0_g1_i1	PREDICTED: uncharacterized protein LOC105382900	XP_011551177.1	Plutella xylostella	67.19%					0.755556	0.811928	Other
TRINITY_DN36100_c0_g1_i1	probable uridine nucleosidase 2	XP_021181382.1	Helicoverpa armigera	76.32%					0.756052	0.812336	Other
TRINITY_DN34654_c0_g1_i1	retinol dehydrogenase 11-like	XP_021182032.1	Helicoverpa armigera	88.16%					0.757143	0.813231	Other
TRINITY_DN32678_c0_g1_i1	PREDICTED: insecticyanin-A-like	XP_013192069.1	Amyelois transitella	75.26%					0.75817	0.814075	Other
TRINITY_DN30353_c0_g1_i1	uncharacterized protein LOC110376303	XP_021190400.1	Helicoverpa armigera	85.80%					0.761905	0.817136	Other
TRINITY_DN39244_c0_g1_i1	mediator of RNA polymerase II transcription subunit 24	XP_021190337.1	Helicoverpa armigera	91.00%					0.761905	0.817136	Other
TRINITY_DN34518_c0_g1_i1	28S ribosomal mitochondrial	XP_021201432.1	Helicoverpa armigera	90.84%					0.762987	0.818022	Other
TRINITY_DN35686_c0_g1_i1	uncharacterized protein LOC110376150	XP_021190208.1	Helicoverpa armigera	88.52%					0.765273	0.819892	Other
TRINITY_DN33176_c0_g1_i1	endonuclease-reverse transcriptase	ADI61830.1	Bombyx mori	68.04%	nucleic acid phosphodiester bond hydrolysis-IEA;RNA-directed DNA polymerase activity-IEA;endonuclease activity-IEA;RNA-dependent DNA replication-IEA	Biological Process-IEA;Molecular Function-IEA;Molecular Function-IEA;Biological Process-IEA			0.766667	0.82103	Other
TRINITY_DN34132_c0_g1_i1	nuclear factor related to kappa-B-binding isoform X2	XP_021196717.1	Helicoverpa armigera	88.95%					0.766667	0.82103	Other
TRINITY_DN37078_c0_g1_i1	PREDICTED: beta-ureidopropionase	XP_011551020.1	Plutella xylostella	87.01%					0.766858	0.821186	Other
TRINITY_DN45550_c0_g1_i1	pre-mRNA-splicing factor SPF27	XP_021198011.1	Helicoverpa armigera	97.55%					0.769231	0.823122	Other
TRINITY_DN33583_c0_g1_i1	uncharacterized protein LOC110379730	XP_021195172.1	Helicoverpa armigera	67.06%					0.769575	0.823403	Other
TRINITY_DN37037_c0_g1_i1	solute carrier family facilitated glucose transporter member 3-like isoform X3	XP_021180957.1/XP_021180959.1/XP_021180958.1	Helicoverpa armigera/Helicoverpa armigera/Helicoverpa armigera	90.80%					0.776498	0.829036	Other
TRINITY_DN39010_c0_g1_i1	nuclease HARBI1	XP_011552929.1/XP_011554620.1	Plutella xylostella/Plutella xylostella	76.67%					0.776596	0.829115	Other
TRINITY_DN44629_c0_g1_i1	PREDICTED: UNC93-like protein	XP_013194852.1	Amyelois transitella	80.93%					0.777778	0.830075	Other
TRINITY_DN42171_c0_g1_i1	tRNA pseudouridine synthase Pus10	XP_004930752.1/XP_021206734.1	Bombyx mori/Bombyx mori	64.06%					0.777778	0.830075	Other
TRINITY_DN48231_c0_g1_i1	uncharacterized protein F54F2.9	XP_021180968.1	Helicoverpa armigera	88.11%					0.777778	0.830075	Other
TRINITY_DN47538_c0_g1_i1	UDP-glycosyltransferase UGT40Q1	AEW43129.1	Helicoverpa armigera	80.43%	metabolic process-IEA;transferase activity, transferring glycosyl groups-IEA;transferase activity, transferring hexosyl groups-IEA;transferase activity-IEA	Biological Process-IEA;Molecular Function-IEA;Molecular Function-IEA;Molecular Function-IEA	GO:0008152;GO:0016758		0.777778	0.830075	Other
TRINITY_DN46119_c0_g1_i1	alpha-(1,3)-fucosyltransferase C-like	XP_021191462.1	Helicoverpa armigera	73.38%				IPR001503;IPR001503;noIPR;noIPR	0.777778	0.830075	Other
TRINITY_DN48526_c0_g1_i1	circadian clock-controlled -like	XP_021185621.1	Helicoverpa armigera	86.11%					0.777778	0.830075	Other
TRINITY_DN37744_c0_g1_i1	uncharacterized protein LOC110369752	XP_021180972.1	Helicoverpa armigera	88.51%					0.778037	0.830286	Other
TRINITY_DN35034_c0_g1_i1	Pyruvate dehydrogenase phosphatase regulatory mitochondrial	KPJ00545.1	Papilio xuthus	90.96%					0.779481	0.831457	Other
TRINITY_DN35946_c0_g1_i1	small integral membrane 4	XP_013186492.1	Amyelois transitella	94.44%					0.781818	0.83335	Other
TRINITY_DN31740_c0_g1_i1	axoneme-associated mst101(2)-like	XP_013195074.1	Amyelois transitella	71.76%					0.782313	0.833751	Other
TRINITY_DN35660_c0_g1_i1	radial spoke head 4 A	OWR49294.1	Danaus plexippus plexippus	87.43%					0.783602	0.834794	Other
TRINITY_DN25292_c0_g1_i1	helicase SKI2W	XP_021194972.1	Helicoverpa armigera	99.68%					0.785047	0.835962	Other
TRINITY_DN44822_c0_g1_i1	lysosomal Pro-X carboxypeptidase	XP_021196479.1	Helicoverpa armigera	86.51%					0.785714	0.836501	Other
TRINITY_DN27346_c0_g1_i1	WD repeat-containing 13-like	XP_021193168.1	Helicoverpa armigera	95.49%					0.785714	0.836501	Other
TRINITY_DN28061_c0_g1_i1	putative tick transposon, partial	KOB69448.1	Operophtera brumata	54.67%				IPR005135;IPR005135	0.785827	0.836592	Other
TRINITY_DN37633_c0_g1_i1	calcium uptake mitochondrial isoform X2	XP_021183265.1	Helicoverpa armigera	94.61%					0.786885	0.837447	Other
TRINITY_DN34872_c0_g1_i1	activating signal cointegrator 1 complex subunit 2 homolog	XP_021199232.1	Helicoverpa armigera	80.00%					0.790283	0.840187	Other
TRINITY_DN41671_c0_g1_i1	protein Simiate	XP_021191106.1/XP_021191105.1	Helicoverpa armigera/Helicoverpa armigera	88.27%					0.791667	0.841302	Other
TRINITY_DN32691_c0_g1_i1	uncharacterized protein LOC110369602	XP_021180767.1	Helicoverpa armigera	78.99%					0.791828	0.841432	Other
TRINITY_DN35839_c0_g1_i1	fatty acyl reductase	ARD71192.1	Spodoptera exigua	88.08%					0.792439	0.841924	Other
TRINITY_DN35014_c1_g1_i1	cyclin-G-associated kinase-like	XP_021203311.1	Bombyx mori	94.97%					0.796935	0.845538	Other
TRINITY_DN37241_c0_g1_i1	regulator of G- signaling loco	XP_021191021.1	Helicoverpa armigera	89.52%					0.798404	0.846717	Other
TRINITY_DN46199_c0_g1_i1	coiled-coil domain-containing 130 homolog	XP_021184383.1	Helicoverpa armigera	93.04%					0.8	0.847997	Other
TRINITY_DN38092_c0_g1_i1	protein obstructor-E-like	XP_021194364.1	Helicoverpa armigera	93.31%					0.8	0.847997	Other
TRINITY_DN24686_c0_g1_i1	bleomycin hydrolase isoform X3	XP_013184232.1	Amyelois transitella	93.88%					0.8	0.847997	Other
TRINITY_DN32090_c0_g1_i1	gonadotropin-releasing hormone II receptor isoform X3	XP_021200838.1	Helicoverpa armigera	95.33%					0.8	0.847997	Other
TRINITY_DN32125_c0_g1_i1	suppressor of cytokine signaling 5-like	XP_021196677.1/XP_021196679.1/XP_021196678.1	Helicoverpa armigera/Helicoverpa armigera/Helicoverpa armigera	95.35%					0.805941	0.85275	Other
TRINITY_DN37414_c0_g1_i2	uncharacterized protein LOC101741134	XP_004921610.1	Bombyx mori	93.33%					0.809278	0.855414	Other
TRINITY_DN48125_c0_g1_i1	beta-1,3-glucan-binding -like	XP_021189353.1	Helicoverpa armigera	83.28%					0.809524	0.85561	Other
TRINITY_DN37239_c0_g1_i1	pre-mRNA-processing-splicing factor 8	XP_014367153.1	Papilio machaon	99.81%					0.811091	0.856859	Other
TRINITY_DN39979_c0_g1_i1	uncharacterized protein LOC110371436	XP_021183365.1	Helicoverpa armigera	91.04%					0.814815	0.859822	Other
TRINITY_DN40740_c0_g1_i1	PREDICTED: uncharacterized protein LOC106113094	XP_013161279.1	Papilio xuthus	67.21%					0.818182	0.862496	Other
TRINITY_DN43135_c0_g1_i1	PREDICTED: uncharacterized protein LOC105849093	XP_012564852.1	Hydra vulgaris	73.19%				noIPR	0.818182	0.862496	Other
TRINITY_DN32745_c0_g1_i1	cGMP-gated cation channel alpha-1 isoform X3	XP_021207994.1	Bombyx mori	76.92%					0.820558	0.864381	Other
TRINITY_DN13450_c0_g1_i1	talin-1-like	XP_021197531.1	Helicoverpa armigera	79.64%					0.823529	0.866733	Other
TRINITY_DN35235_c0_g1_i1	putative tick transposon, partial	KOB69809.1	Operophtera brumata	66.33%					0.826547	0.869119	Other
TRINITY_DN48400_c0_g1_i1	AChain The Human Nucleosome Structure Containing The Histone Variant	3AV2/5B33/5B32/5X7X		100.00%	extracellular exosome-IDA;positive regulation of cell growth-IMP;histone binding-IPI;cellular response to stress-TAS;small GTPase mediated signal transduction-TAS;nucleosomal DNA binding-IDA;RNA polymerase II core promoter sequence-specific DNA binding-IDA;nucleosome assembly-IDA;nucleosome assembly-IMP;DNA replication-independent nucleosome assembly-IDA;protein binding-IPI;DNA binding-IEA;RNA po…	Cellular Component-IDA;Biological Process-IMP;Molecular Function-IPI;Biological Process-TAS;Biological Process-TAS;Molecular Function-IDA;Molecular Function-IDA;Biological Process-IDA;Biological Process-IMP;Biological Process-IDA;Molecular Function-IPI;Molecular Function-IEA;Molecular Function-IDA;Molecular Function-IEA;Biological Process-TAS;Biological Process-TAS;Biological Process-TAS;Cellular…	GO:0000183;GO:0000788;GO:0000979;GO:0000980;GO:0005654;GO:0006336;GO:0007264;GO:0007596;GO:0010467;GO:0030307;GO:0031492;GO:0032776;GO:0033554;GO:0042393;GO:0046982;GO:0070062		0.827586	0.869939	Other
TRINITY_DN35900_c0_g1_i1	metallophosphoesterase 1-like	XP_021185913.1	Helicoverpa armigera	91.12%					0.828402	0.870584	Other
TRINITY_DN32567_c0_g1_i2	uncharacterized protein LOC110374413	XP_021187783.1	Helicoverpa armigera	88.65%					0.828873	0.870955	Other
TRINITY_DN56686_c0_g1_i1	menin	XP_021183622.1/XP_021183623.1	Helicoverpa armigera/Helicoverpa armigera	83.77%					0.831169	0.872765	Other
TRINITY_DN22898_c0_g1_i1	zinc finger ubi-d4 A isoform X3	XP_013191761.1	Amyelois transitella	94.12%					0.833333	0.874469	Other
TRINITY_DN26207_c0_g1_i1	kinase D-interacting substrate of 220 kDa isoform X6	XP_021181168.1	Helicoverpa armigera	76.03%					0.833333	0.874469	Other
TRINITY_DN24252_c0_g1_i1	Uncharacterized protein OBRU01_05160	KOB76762.1	Operophtera brumata	90.91%					0.833333	0.874469	Other
TRINITY_DN34308_c0_g1_i1	chorion peroxidase	XP_021196482.1	Helicoverpa armigera	75.22%					0.834369	0.875284	Other
TRINITY_DN33486_c0_g1_i2	PREDICTED: uncharacterized protein LOC106104597	XP_013140137.1	Papilio polytes	92.31%					0.837079	0.877413	Other
TRINITY_DN37683_c0_g1_i1	skin secretory xP2-like	XP_021187660.1	Helicoverpa armigera	68.64%					0.838028	0.878159	Other
TRINITY_DN34150_c0_g1_i1	uncharacterized protein LOC110378519 isoform X5	XP_021193487.1	Helicoverpa armigera	69.28%					0.838366	0.878424	Other
TRINITY_DN34588_c0_g1_i2	DDB1- and CUL4-associated factor 12	KPJ18503.1	Papilio machaon	100.00%					0.838411	0.878459	Other
TRINITY_DN18839_c0_g1_i1	ATP-dependent RNA helicase DDX42	XP_021200170.1	Helicoverpa armigera	95.34%					0.84	0.879706	Other
TRINITY_DN31069_c0_g1_i1	succinate semialdehyde mitochondrial	KOB79071.1	Operophtera brumata	87.23%					0.84	0.879706	Other
TRINITY_DN29947_c0_g1_i1	dnaJ homolog subfamily C member 11	XP_013189472.1	Amyelois transitella	96.00%					0.840708	0.880261	Other
TRINITY_DN34675_c0_g1_i1	uncharacterized protein LOC110371995 isoform X1	XP_021184169.1	Helicoverpa armigera	87.56%					0.844156	0.882961	Other
TRINITY_DN33062_c0_g1_i1	PREDICTED: uncharacterized protein LOC105389625	XP_011559071.1	Plutella xylostella	91.10%					0.844262	0.883044	Other
TRINITY_DN38833_c0_g1_i1	uncharacterized protein LOC110381915 isoform X2	XP_021198024.1	Helicoverpa armigera	81.84%					0.844444	0.883186	Other
TRINITY_DN34594_c0_g1_i1	histone RNA hairpin-binding	XP_021185515.1	Helicoverpa armigera	71.63%					0.848571	0.886411	Other
TRINITY_DN40332_c0_g1_i1	uncharacterized protein LOC110372326	XP_021184622.1	Helicoverpa armigera	82.93%					0.848739	0.886542	Other
TRINITY_DN35575_c0_g1_i1	glutamyl-tRNA(Gln) amidotransferase subunit mitochondrial	XP_014365196.1	Papilio machaon	87.98%					0.849876	0.887429	Other
TRINITY_DN28577_c0_g1_i1	vacuolar sorting-associated 33B	XP_021194242.1	Helicoverpa armigera	87.85%					0.85	0.887525	Other
TRINITY_DN18247_c0_g1_i1	uncharacterized protein LOC105842927	XP_012552661.2	Bombyx mori	86.24%					0.85567	0.89194	Other
TRINITY_DN37364_c0_g1_i1	uncharacterized protein LOC110377500	XP_021192100.1	Helicoverpa armigera	78.90%					0.856706	0.892746	Other
TRINITY_DN46000_c0_g1_i1	elongation factor-like GTPase 1	XP_021186874.1	Helicoverpa armigera	93.12%					0.857143	0.893085	Other
TRINITY_DN33541_c1_g1_i1	pyridine nucleotide-disulfide oxidoreductase domain-containing 1	XP_021193367.1	Helicoverpa armigera	90.97%					0.861878	0.896759	Other
TRINITY_DN26666_c0_g1_i1	uncharacterized protein LOC101746357	XP_021208100.1	Bombyx mori	65.09%					0.862676	0.897377	Other
TRINITY_DN41066_c0_g1_i1	PREDICTED: uncharacterized protein LOC106131712	XP_013186342.1	Amyelois transitella	56.98%				noIPR;noIPR;noIPR	0.862745	0.89743	Other
TRINITY_DN29008_c0_g1_i1	Wnt-6 isoform X2	XP_021182811.1	Helicoverpa armigera	98.04%					0.862944	0.897584	Other
TRINITY_DN25411_c0_g2_i1	cullin-5	XP_021181746.1	Helicoverpa armigera	97.91%					0.86383	0.89827	Other
TRINITY_DN36948_c0_g1_i2	hypothetical protein KGM_215659	OWR43536.1	Danaus plexippus plexippus	52.34%					0.866972	0.900701	Other
TRINITY_DN33437_c0_g1_i1	ras-related M-Ras-like isoform X1	XP_021196708.1	Helicoverpa armigera	98.60%					0.867133	0.900825	Other
TRINITY_DN33532_c0_g1_i2	zinc finger 470-like	XP_014360187.1	Papilio machaon	80.72%					0.86747	0.901085	Other
TRINITY_DN32676_c0_g1_i1	lipopolysaccharide-induced tumor necrosis factor-alpha factor homolog	XP_021187584.1/XP_021187585.1	Helicoverpa armigera/Helicoverpa armigera	90.77%					0.867925	0.901436	Other
TRINITY_DN33351_c0_g1_i1	ribonuclease UK114-like isoform X1	XP_021181627.1	Helicoverpa armigera	88.75%					0.868526	0.901901	Other
TRINITY_DN42411_c0_g1_i1	transmembrane 179	XP_021191881.1	Helicoverpa armigera	82.61%					0.870968	0.903785	Other
TRINITY_DN36417_c0_g2_i2	dynamin isoform X3	XP_021205298.1	Bombyx mori	96.85%					0.873144	0.905462	Other
TRINITY_DN60764_c0_g1_i1	PREDICTED: uncharacterized protein K02A2.6-like isoform X1	XP_017298190.1	Diaphorina citri	73.49%				noIPR	0.875	0.906891	Other
TRINITY_DN28799_c0_g1_i1	AChain Crystal Structure Of R1bm Endonuclease Domain	2EI9		53.77%	RNA-directed DNA polymerase activity-IEA;RNA-dependent DNA replication-IEA	Molecular Function-IEA;Biological Process-IEA		IPR005135;IPR005135;noIPR;IPR005135	0.878924	0.909907	Other
TRINITY_DN35879_c0_g1_i1	NFX1-type zinc finger-containing 1-like isoform X3	XP_021188215.1	Helicoverpa armigera	73.15%					0.88	0.910733	Other
TRINITY_DN39060_c0_g1_i1	pre-mRNA-processing factor 6	XP_021192908.1	Helicoverpa armigera	97.71%					0.88	0.910733	Other
TRINITY_DN28787_c0_g1_i1	GDNF-inducible zinc finger 1-like isoform X2	XP_021189666.1	Helicoverpa armigera	78.21%					0.880952	0.911463	Other
TRINITY_DN46549_c0_g1_i1	DNA cross-link repair 1A -like isoform X2	XP_021186667.1	Helicoverpa armigera	78.86%					0.882353	0.912537	Other
TRINITY_DN46537_c0_g1_i1	DD34D transposase	APL98288.1	Bactrocera tryoni	79.86%					0.883333	0.913288	Other
TRINITY_DN32693_c0_g1_i1	proton-coupled amino acid transporter CG1139	XP_021188022.1	Helicoverpa armigera	91.96%					0.884058	0.913843	Other
TRINITY_DN32699_c0_g1_i1	ionotropic receptor	AJD81638.1	Helicoverpa assulta	90.00%	ionotropic glutamate receptor signaling pathway-IEA;membrane-IEA;ionotropic glutamate receptor activity-IEA	Biological Process-IEA;Cellular Component-IEA;Molecular Function-IEA	GO:0004970;GO:0016020;GO:0035235		0.888699	0.917393	Other
TRINITY_DN42712_c0_g1_i1	cytochrome P450 CYP12A2-like	AID54862.1/XP_021191965.1	Helicoverpa armigera/Helicoverpa armigera	80.24%	iron ion binding-IEA;oxidoreductase activity, acting on paired donors, with incorporation or reduction of molecular oxygen-IEA;oxidoreductase activity-IEA;metal ion binding-IEA;heme binding-IEA;oxidation-reduction process-IEA;monooxygenase activity-IEA	Molecular Function-IEA;Molecular Function-IEA;Molecular Function-IEA;Molecular Function-IEA;Molecular Function-IEA;Biological Process-IEA;Molecular Function-IEA	GO:0004497;GO:0005506;GO:0016705;GO:0020037;GO:0055114		0.888889	0.917538	Other
TRINITY_DN46314_c0_g1_i1	hypothetical protein RR46_11807	KPI94803.1	Papilio xuthus	86.25%					0.888889	0.917538	Other
TRINITY_DN40251_c0_g1_i1	PREDICTED: uncharacterized protein LOC106716616	XP_014365652.1	Papilio machaon	73.33%					0.888889	0.917538	Other
TRINITY_DN33057_c0_g1_i1	ankyrin repeat and LEM domain-containing 1-like	XP_021183075.1	Helicoverpa armigera	92.25%					0.888889	0.917538	Other
TRINITY_DN37500_c0_g1_i1	uncharacterized protein LOC110381147	XP_021197035.1	Helicoverpa armigera	79.24%					0.892857	0.920566	Other
TRINITY_DN23255_c0_g1_i1	PREDICTED: uncharacterized protein LOC106130536 isoform X2	XP_013184844.1	Amyelois transitella	67.92%					0.894737	0.921997	Other
TRINITY_DN16278_c0_g1_i1	uncharacterized protein LOC110991798	XP_022112989.1	Pieris rapae	65.12%					0.894737	0.921997	Other
TRINITY_DN28075_c0_g2_i1	ionotropic receptor	ALT31630.1	Cnaphalocrocis medinalis	98.25%					0.896552	0.923379	Other
TRINITY_DN40073_c0_g1_i1	Uncharacterized protein OBRU01_09221	KOB73243.1	Operophtera brumata	74.07%					0.9	0.925999	Other
TRINITY_DN26031_c0_g1_i1	uncharacterized protein LOC110369613	XP_021180778.1	Helicoverpa armigera	58.47%				noIPR	0.9	0.925999	Other
TRINITY_DN42864_c0_g1_i1	uncharacterized protein LOC110370242	XP_021181659.1	Helicoverpa armigera	50.88%				IPR010562;noIPR;IPR010562;noIPR;noIPR;noIPR;noIPR;noIPR;noIPR;noIPR	0.9	0.925999	Other
TRINITY_DN33251_c0_g1_i1	huntingtin-interacting K	XP_013164595.1/KPI91392.1	Papilio xuthus/Papilio xuthus	99.12%					0.900062	0.926046	Other
TRINITY_DN31050_c0_g1_i1	midasin isoform X2	XP_012549695.1	Bombyx mori	75.86%					0.901099	0.926834	Other
TRINITY_DN18112_c0_g1_i1	uncharacterized protein LOC110375055	XP_021188700.1	Helicoverpa armigera	82.61%					0.902439	0.92785	Other
TRINITY_DN36261_c0_g1_i1	PREDICTED: uncharacterized protein LOC106134980	XP_013190587.1	Amyelois transitella	82.16%					0.903098	0.92835	Other
TRINITY_DN32054_c0_g1_i1	phosducin-like protein	XP_021184172.1	Helicoverpa armigera	93.03%					0.903346	0.928538	Other
TRINITY_DN39421_c0_g1_i1	uncharacterized protein LOC110369996	XP_021181356.1	Helicoverpa armigera	77.78%					0.90625	0.930737	Other
TRINITY_DN36670_c0_g1_i1	coiled-coil domain-containing 42 homolog	XP_021183773.1	Helicoverpa armigera	94.41%					0.907839	0.931939	Other
TRINITY_DN44428_c0_g1_i1	PREDICTED: protein Red	XP_013184042.1	Amyelois transitella	96.40%					0.909091	0.932886	Other
TRINITY_DN13958_c0_g1_i1	aladin-like	XP_021195625.1	Helicoverpa armigera	92.41%					0.909091	0.932886	Other
TRINITY_DN22818_c0_g1_i1	pyrrolizidine alkaloid N-	CBI83747.1	Diacrisia sannio	77.70%	oxidoreductase activity-IEA;flavin adenine dinucleotide binding-IEA;NADP binding-IEA;oxidation-reduction process-IEA;monooxygenase activity-IEA;senecionine N-oxygenase activity-IEA;N,N-dimethylaniline monooxygenase activity-IEA	Molecular Function-IEA;Molecular Function-IEA;Molecular Function-IEA;Biological Process-IEA;Molecular Function-IEA;Molecular Function-IEA;Molecular Function-IEA	GO:0004499;GO:0033784;GO:0050660;GO:0050661;GO:0055114		0.911504	0.934709	Other
TRINITY_DN21468_c0_g1_i1	fatty acyl- reductase wat-like	XP_021197951.1	Helicoverpa armigera	73.91%				IPR033640;noIPR;IPR026055;noIPR;noIPR;noIPR;noIPR;noIPR;IPR033640;noIPR;noIPR	0.913043	0.93587	Other
TRINITY_DN29784_c0_g1_i1	Uncharacterized protein OBRU01_03138	KOB77634.1	Operophtera brumata	68.21%					0.914384	0.93688	Other
TRINITY_DN37170_c1_g1_i1	gentisate transporter-like	XP_013137727.1	Papilio polytes	79.59%					0.916667	0.938599	Other
TRINITY_DN28038_c0_g1_i1	muscle segmentation homeobox-like	XP_013138044.1	Papilio polytes	95.80%					0.916667	0.938599	Other
TRINITY_DN44051_c0_g1_i1	PREDICTED: rotatin-like	XP_013195887.1	Amyelois transitella	85.07%					0.918367	0.939879	Other
TRINITY_DN30590_c0_g1_i1	reverse transcriptase	KMQ85192.1	Lasius niger	80.65%					0.921569	0.942285	Other
TRINITY_DN35032_c0_g2_i1	trafficking particle complex subunit 2	XP_021191046.1	Helicoverpa armigera	98.91%					0.922432	0.942932	Other
TRINITY_DN12139_c0_g1_i1	cyclic AMP-dependent transcription factor ATF-6 alpha	XP_021187841.1	Helicoverpa armigera	91.98%					0.926829	0.946229	Other
TRINITY_DN43187_c0_g1_i1	presenilins-associated rhomboid mitochondrial	XP_021182822.1	Helicoverpa armigera	84.86%					0.928571	0.947533	Other
TRINITY_DN34771_c0_g1_i1	transmembrane channel 3 isoform X1	XP_021194056.1/XP_021194065.1	Helicoverpa armigera/Helicoverpa armigera	86.24%					0.929324	0.948096	Other
TRINITY_DN26882_c0_g1_i1	arrestin domain-containing 2-like	XP_021191231.1	Helicoverpa armigera	58.71%				noIPR;noIPR	0.931034	0.949374	Other
TRINITY_DN43715_c0_g1_i1	28S ribosomal mitochondrial	XP_021190472.1	Helicoverpa armigera	91.48%					0.934426	0.951906	Other
TRINITY_DN37340_c0_g2_i1	uncharacterized protein LOC110373101	XP_021185919.1	Helicoverpa armigera	92.31%					0.935026	0.952353	Other
TRINITY_DN37945_c0_g1_i1	DDI1 homolog 2 isoform X1	XP_021184857.1	Helicoverpa armigera	97.41%					0.9375	0.954196	Other
TRINITY_DN43302_c0_g1_i1	PREDICTED: uncharacterized protein LOC105389709	XP_011559173.1	Plutella xylostella	70.54%				noIPR;noIPR;noIPR;noIPR	0.9375	0.954196	Other
TRINITY_DN28595_c0_g1_i1	PREDICTED: myosin-11-like	XP_013185300.1	Amyelois transitella	87.85%					0.938053	0.954608	Other
TRINITY_DN37061_c0_g1_i1	ATP synthase subunit beta	OWR44409.1	Danaus plexippus plexippus	97.41%					0.938328	0.954812	Other
TRINITY_DN23067_c0_g1_i1	acyl- Delta(11) desaturase-like	XP_021182948.1	Helicoverpa armigera	80.75%					0.94012	0.956146	Other
TRINITY_DN39452_c0_g1_i1	mitochondrial 2-oxoglutarate malate carrier -like	XP_021186043.1	Helicoverpa armigera	83.54%					0.941176	0.956931	Other
TRINITY_DN8450_c0_g1_i1	NADH dehydrogenase [ubiquinone] 1 beta subcomplex subunit 7-like	XP_022123590.1	Pieris rapae	72.34%					0.95	0.963474	Other
TRINITY_DN35634_c0_g1_i1	F-box only 32 isoform X2	XP_021186722.1	Helicoverpa armigera	98.57%					0.953437	0.966015	Other
TRINITY_DN34568_c0_g1_i1	apoptosis-inducing factor 1	OWR51313.1	Danaus plexippus plexippus	76.55%					0.953846	0.966317	Other
TRINITY_DN30429_c0_g1_i1	sugar phosphate exchanger 2 isoform X1	XP_013136404.1	Papilio polytes	79.17%					0.954545	0.966833	Other
TRINITY_DN28818_c0_g1_i1	uncharacterized protein LOC110373297 isoform X2	XP_021186215.1	Helicoverpa armigera	93.64%					0.955224	0.967334	Other
TRINITY_DN32689_c0_g1_i1	fasciclin-2-like	XP_021201557.1	Helicoverpa armigera	66.67%					0.95614	0.96801	Other
TRINITY_DN37329_c0_g4_i1	PREDICTED: uncharacterized protein LOC106714357	XP_014362876.1	Papilio machaon	60.52%				noIPR;IPR015943;noIPR;noIPR;noIPR;IPR017986	0.957055	0.968684	Other
TRINITY_DN28845_c0_g1_i1	facilitated trehalose transporter Tret1-like	XP_011562080.1	Plutella xylostella	93.27%					0.957838	0.969262	Other
TRINITY_DN36591_c0_g1_i1	Uncharacterized protein OBRU01_05214	KOB70422.1	Operophtera brumata	79.10%					0.957865	0.969281	Other
TRINITY_DN36357_c0_g1_i1	hypothetical protein KGM_208160	OWR43322.1	Danaus plexippus plexippus	64.79%				noIPR;noIPR;noIPR;noIPR;noIPR;noIPR;noIPR;noIPR;noIPR;noIPR;noIPR;noIPR;noIPR;noIPR;noIPR	0.958239	0.969557	Other
TRINITY_DN43198_c0_g1_i1	probable hydroxyacid-oxoacid mitochondrial	XP_021200373.1	Helicoverpa armigera	88.02%					0.958457	0.969717	Other
TRINITY_DN33955_c0_g1_i1	beta-mannosidase	XP_021186388.1	Helicoverpa armigera	80.04%					0.961616	0.972043	Other
TRINITY_DN19263_c0_g1_i1	arf-GAP domain and FG repeat-containing 1 isoform X1	XP_021185996.1	Helicoverpa armigera	91.87%					0.9625	0.972693	Other
TRINITY_DN37737_c0_g2_i1	4-coumarate-- ligase 1-like	XP_021198111.1	Helicoverpa armigera	69.92%					0.962756	0.972881	Other
TRINITY_DN28142_c0_g1_i1	DENN domain-containing 4C isoform X3	XP_013183786.1	Amyelois transitella	93.75%					0.967213	0.976153	Other
TRINITY_DN29379_c0_g1_i1	uncharacterized protein LOC110374587	XP_021188032.1	Helicoverpa armigera	51.95%				noIPR	0.967742	0.976541	Other
TRINITY_DN29276_c0_g1_i1	modifier of mdg4-like isoform X2	XP_021182263.1	Helicoverpa armigera	70.87%					0.97074	0.978738	Other
TRINITY_DN27573_c0_g1_i1	serotonin receptor	KOB76041.1	Operophtera brumata	97.81%					0.971154	0.97904	Other
TRINITY_DN27573_c0_g1_i1	GAS2 3 isoform X2	XP_021187085.1	Helicoverpa armigera	95.40%					0.971154	0.97904	Other
TRINITY_DN36395_c0_g1_i2	RNA-directed DNA polymerase from mobile element	KYN42478.1	Trachymyrmex septentrionalis	69.01%					0.971429	0.979241	Other
TRINITY_DN35631_c0_g1_i1	putative GRB2-associated-binding protein	OWR40626.1	Danaus plexippus plexippus	71.88%				noIPR	0.973684	0.980891	Other
TRINITY_DN37201_c0_g1_i1	BLOC-1-related complex subunit 8 homolog	XP_021192114.1	Helicoverpa armigera	98.80%					0.974468	0.981464	Other
TRINITY_DN31405_c0_g1_i1	ABC transporter family C ABCC2	KOB78840.1	Operophtera brumata	81.03%					0.974943	0.981811	Other
TRINITY_DN37392_c0_g1_i1	zinc finger 2-like	XP_021184425.1	Helicoverpa armigera	67.58%					0.979255	0.984957	Other
TRINITY_DN37955_c0_g1_i1	telomere length regulation TEL2 homolog	XP_021190060.1	Helicoverpa armigera	86.84%					0.983607	0.988126	Other
TRINITY_DN37433_c0_g1_i1	probable cytochrome P450 49a1	XP_021184504.1	Helicoverpa armigera	92.93%					0.991677	0.993983	Other
TRINITY_DN34240_c0_g1_i1	PREDICTED: uncharacterized protein LOC108364320	XP_017473446.1	Rhagoletis zephyria	63.95%					0.993631	0.995398	Other
TRINITY_DN24864_c0_g1_i1	fatty acyl- reductase	AKD01765.1	Helicoverpa armigera	96.34%					0.998792	0.999129	Other
TRINITY_DN40032_c0_g1_i1	phosphatase 5	AHW45914.1	Mythimna separata	98.05%	cytoplasm-IEA;protein dephosphorylation-IEA;nucleus-IEA;phosphoprotein phosphatase activity-IEA;hydrolase activity-IEA	Cellular Component-IEA;Biological Process-IEA;Cellular Component-IEA;Molecular Function-IEA;Molecular Function-IEA	GO:0004721;GO:0005634;GO:0005737;GO:0006470		1	1	Other
TRINITY_DN29590_c0_g1_i1	groucho isoform X9	XP_012545370.1	Bombyx mori	87.44%					1	1	Other
TRINITY_DN44187_c0_g1_i1	ATP-binding cassette sub-family G member 4-like	XP_021182290.1	Helicoverpa armigera	74.46%					1	1	Other
TRINITY_DN53923_c0_g1_i1	kinesin costa	XP_021182268.1	Helicoverpa armigera	98.27%					1	1	Other
TRINITY_DN47552_c0_g1_i1	PREDICTED: NEDD8	XP_019869224.1	Aethina tumida	100.00%					1	1	Other
TRINITY_DN45587_c0_g1_i1	collagen alpha-1(III) chain-like	XP_021193381.1	Helicoverpa armigera	52.75%				noIPR;IPR008160;IPR000885;noIPR;noIPR;noIPR;noIPR;noIPR;noIPR;noIPR;noIPR;noIPR;noIPR;noIPR	1	1	Other
TRINITY_DN59387_c0_g1_i1	talin-1-like	XP_021197531.1	Helicoverpa armigera	82.53%					1	1	Other
TRINITY_DN42918_c0_g1_i1	ubiquitin-like modifier-activating enzyme 1	XP_021199683.1	Helicoverpa armigera	97.86%					1	1	Other
TRINITY_DN43556_c0_g1_i1	uncharacterized protein LOC110379276	XP_021194557.1	Helicoverpa armigera	67.20%					1	1	Other
TRINITY_DN43231_c0_g1_i1	reticulon-4-interacting mitochondrial	XP_004927177.1/XP_021204326.1/XP_021204327.1	Bombyx mori/Bombyx mori/Bombyx mori	77.60%	zinc ion binding-IEA;oxidoreductase activity-IEA;oxidation-reduction process-IEA	Molecular Function-IEA;Molecular Function-IEA;Biological Process-IEA			1	1	Other
TRINITY_DN40913_c0_g1_i1	chemosensory 25	ALT31607.1	Cnaphalocrocis medinalis	83.06%					1	1	Other
TRINITY_DN44433_c0_g1_i1	phenylalanine--tRNA ligase beta subunit	XP_021191562.1	Helicoverpa armigera	93.68%					1	1	Other
TRINITY_DN2778_c0_g1_i1	ribonucleoside-diphosphate reductase large subunit	XP_022122797.1/XP_022122798.1/XP_022122800.1/XP_022122799.1	Pieris rapae/Pieris rapae/Pieris rapae/Pieris rapae	95.38%					1	1	Other
TRINITY_DN28767_c0_g2_i1	uncharacterized protein LOC110371921 isoform X2	XP_021184055.1/XP_021184056.1/XP_021184053.1/XP_021184054.1/XP_021184057.1/XP_021184058.1	Helicoverpa armigera/Helicoverpa armigera/Helicoverpa armigera/Helicoverpa armigera/Helicoverpa armigera/Helicoverpa armigera	90.78%					1	1	Other
TRINITY_DN41175_c0_g1_i1	RTF2 homolog	XP_021197917.1	Helicoverpa armigera	88.22%					1	1	Other
TRINITY_DN52133_c0_g1_i1	uncharacterized protein LOC110371816	XP_021183891.1	Helicoverpa armigera	88.27%					1	1	Other
TRINITY_DN46201_c0_g1_i1	glucose-induced degradation 8 homolog isoform X2	XP_021187998.1	Helicoverpa armigera	97.07%					1	1	Other
TRINITY_DN46009_c0_g1_i1	methyltransferase mitochondrial	XP_021198259.1	Helicoverpa armigera	87.76%					1	1	Other
TRINITY_DN34541_c0_g1_i1	PREDICTED: uncharacterized protein LOC105381874	XP_011549978.1	Plutella xylostella	79.45%					1	1	Other
TRINITY_DN43580_c0_g1_i1	probable helicase senataxin	XP_021195058.1	Helicoverpa armigera	61.97%				noIPR;noIPR;noIPR	1	1	Other
TRINITY_DN41502_c0_g1_i1	dynein assembly factor axonemal homolog	XP_021190059.1	Helicoverpa armigera	60.89%				noIPR;noIPR;noIPR;IPR027734;noIPR	1	1	Other
TRINITY_DN42541_c0_g1_i1	mitochondrial pyruvate carrier 2-like isoform X1	XP_013139637.1	Papilio polytes	87.50%					1	1	Other
TRINITY_DN48807_c0_g1_i1	guanine nucleotide-binding G(I) G(S) G(T) subunit beta-1	XP_013196566.1/XP_022130973.1	Amyelois transitella/Pieris rapae	100.00%					1	1	Other
TRINITY_DN42541_c0_g1_i1	glucose dehydrogenase [ quinone]-like	XP_021193339.1/XP_021193338.1/XP_021193337.1	Helicoverpa armigera/Helicoverpa armigera/Helicoverpa armigera	70.76%					1	1	Other
TRINITY_DN35160_c0_g1_i1	desaturase	AID66661.1	Agrotis segetum	91.39%	metabolic process-IEA;catalytic activity-IEA	Biological Process-IEA;Molecular Function-IEA	GO:0003824;GO:0008152		1	1	Other
TRINITY_DN27537_c0_g1_i1	suppressor 2 of zeste-like	XP_021194765.1	Helicoverpa armigera	70.47%				noIPR	1.0125	1.00899	Other
TRINITY_DN22994_c0_g1_i1	uncharacterized protein LOC110370027	XP_021181390.1	Helicoverpa armigera	91.91%					1.01639	1.01178	Other
TRINITY_DN38580_c0_g1_i1	mitochondrial-like isoform X2	XP_013198813.1	Amyelois transitella	90.79%					1.01754	1.0126	Other
TRINITY_DN35681_c0_g1_i1	Golgi reassembly-stacking 2	XP_021181224.1	Helicoverpa armigera	87.16%					1.01779	1.01278	Other
TRINITY_DN36480_c0_g1_i1	uncharacterized protein LOC110373092	XP_021185904.1	Helicoverpa armigera	98.15%					1.02048	1.0147	Other
TRINITY_DN35640_c0_g1_i1	Bile salt-activated lipase	OWF55538.1	Mizuhopecten yessoensis	45.52%				noIPR;noIPR	1.02559	1.01835	Other
TRINITY_DN37769_c1_g1_i1	venom peptide -like	XP_021198002.1	Helicoverpa armigera	84.25%					1.026	1.01863	Other
TRINITY_DN31513_c0_g2_i1	enhancer of split mbeta -like	XP_021192899.1	Helicoverpa armigera	84.38%					1.02632	1.01886	Other
TRINITY_DN31727_c0_g1_i1	E3 ubiquitin- ligase ZNRF1	XP_021189388.1	Helicoverpa armigera	96.61%					1.02952	1.02114	Other
TRINITY_DN30073_c0_g1_i1	hypothetical protein KGM_203269	OWR48700.1	Danaus plexippus plexippus	96.43%					1.03116	1.0223	Other
TRINITY_DN24458_c0_g1_i1	LOW QUALITY PROTEIN: uncharacterized protein LOC110378190	XP_021193017.1	Helicoverpa armigera	74.69%					1.03385	1.02421	Other
TRINITY_DN32167_c0_g1_i1	28S ribosomal mitochondrial	XP_021184598.1	Helicoverpa armigera	84.62%					1.03758	1.02686	Other
TRINITY_DN22312_c0_g1_i1	potassium sodium hyperpolarization-activated cyclic nucleotide-gated channel 2 isoform X9	XP_021182106.1	Helicoverpa armigera	94.50%					1.04	1.02857	Other
TRINITY_DN33308_c0_g1_i1	high affinity copper uptake 1-like	XP_021191907.1/XP_021191906.1	Helicoverpa armigera/Helicoverpa armigera	93.10%					1.04286	1.03059	Other
TRINITY_DN35760_c0_g1_i1	mitochondrial carrier homolog 2-like	XP_021184140.1	Helicoverpa armigera	97.97%					1.04444	1.03171	Other
TRINITY_DN40944_c0_g1_i1	probable 26S proteasome non-ATPase regulatory subunit 3	XP_021184014.1	Helicoverpa armigera	95.55%					1.04651	1.03317	Other
TRINITY_DN35091_c0_g1_i1	uncharacterized protein LOC110384033	XP_021200738.1	Helicoverpa armigera	71.64%				IPR032104;IPR029034;noIPR;noIPR;noIPR;noIPR;noIPR;noIPR;noIPR;noIPR;IPR029034	1.0471	1.03358	Other
TRINITY_DN46787_c0_g1_i1	uncharacterized protein LOC110376501	XP_021190672.1	Helicoverpa armigera	78.15%					1.04762	1.03395	Other
TRINITY_DN35755_c0_g1_i1	probable E3 ubiquitin- ligase sinah isoform X2	XP_021186707.1	Helicoverpa armigera	100.00%					1.05051	1.03598	Other
TRINITY_DN27747_c0_g1_i1	fatty acyl	AID66646.1	Agrotis segetum	63.54%	oxidation-reduction process-IEA;fatty-acyl-CoA reductase (alcohol-forming) activity-IEA	Biological Process-IEA;Molecular Function-IEA		IPR033640;IPR026055;noIPR;noIPR;noIPR;noIPR;IPR033640;noIPR	1.05208	1.03709	Other
TRINITY_DN30466_c0_g1_i1	E3 ubiquitin- ligase hrd 1	XP_013192661.1	Amyelois transitella	81.25%					1.05246	1.03735	Other
TRINITY_DN30354_c0_g1_i1	pre-mRNA-splicing factor SYF1	XP_021185948.1	Helicoverpa armigera	98.12%					1.05333	1.03797	Other
TRINITY_DN34932_c0_g1_i1	uncharacterized protein LOC110371252	XP_021183084.1	Helicoverpa armigera	92.68%					1.05505	1.03917	Other
TRINITY_DN33690_c0_g1_i1	mediator of RNA polymerase II transcription subunit 25-like	XP_021192274.1	Helicoverpa armigera	89.66%					1.06699	1.04753	Other
TRINITY_DN31067_c0_g1_i1	uncharacterized protein LOC110381944	XP_021198056.1	Helicoverpa armigera	59.92%				noIPR;noIPR	1.07119	1.05046	Other
TRINITY_DN36986_c0_g1_i1		XP_021200207.1	Helicoverpa armigera	94.06%					1.0741	1.05249	Other
TRINITY_DN38402_c0_g1_i1	ceramide glucosyltransferase	XP_021198771.1	Helicoverpa armigera	95.49%					1.08333	1.05889	Other
TRINITY_DN43454_c0_g1_i1	clavesin-2-like	XP_021189137.1	Helicoverpa armigera	97.49%					1.08333	1.05889	Other
TRINITY_DN24323_c0_g1_i1	phosphatidate photoreceptor-specific	XP_013137228.1	Papilio polytes	99.00%					1.08333	1.05889	Other
TRINITY_DN34350_c0_g1_i1	uncharacterized protein LOC110373078	XP_021185878.1	Helicoverpa armigera	89.38%					1.08621	1.06088	Other
TRINITY_DN27483_c0_g1_i1	CASC3-like isoform X3	XP_021190824.1	Helicoverpa armigera	69.07%					1.08621	1.06088	Other
TRINITY_DN31290_c0_g1_i1	elongation factor-like GTPase 1	XP_012548819.1	Bombyx mori	95.61%					1.08636	1.06099	Other
TRINITY_DN26188_c0_g2_i1	uncharacterized protein LOC111003219 isoform X1	XP_022129312.1/XP_022129313.1	Pieris rapae/Pieris rapae	67.86%					1.08696	1.0614	Other
TRINITY_DN38249_c0_g1_i1	RRP5 homolog	XP_004925728.1	Bombyx mori	90.91%					1.09091	1.06413	Other
TRINITY_DN34923_c0_g1_i1	lethal(2)essential for life-like	XP_021196802.1	Helicoverpa armigera	91.95%					1.09195	1.06485	Other
TRINITY_DN40515_c0_g1_i1	uncharacterized protein LOC110381761	XP_021197832.1	Helicoverpa armigera	60.28%				noIPR;noIPR;noIPR	1.09524	1.06711	Other
TRINITY_DN34641_c0_g1_i1	gibberellin 20 oxidase 1-D-	XP_021197992.1	Helicoverpa armigera	97.37%					1.09822	1.06917	Other
TRINITY_DN26292_c0_g2_i1	aldehyde oxidase AOX3	AII21998.1	Sesamia inferens	83.11%	oxidoreductase activity, acting on CH-OH group of donors-IEA;iron ion binding-IEA;flavin adenine dinucleotide binding-IEA;oxidoreductase activity-IEA;catalytic activity-IEA;metal ion binding-IEA;electron carrier activity-IEA;oxidation-reduction process-IEA;2 iron, 2 sulfur cluster binding-IEA;iron-sulfur cluster binding-IEA	Molecular Function-IEA;Molecular Function-IEA;Molecular Function-IEA;Molecular Function-IEA;Molecular Function-IEA;Molecular Function-IEA;Molecular Function-IEA;Biological Process-IEA;Molecular Function-IEA;Molecular Function-IEA	GO:0005506;GO:0009055;GO:0016614;GO:0050660;GO:0051537;GO:0055114		1.1	1.07039	Other
TRINITY_DN48596_c0_g1_i1	endonuclease-reverse transcriptase	ADI61832.1	Bombyx mori	71.28%	nucleic acid phosphodiester bond hydrolysis-IEA;RNA-directed DNA polymerase activity-IEA;endonuclease activity-IEA;RNA-dependent DNA replication-IEA	Biological Process-IEA;Molecular Function-IEA;Molecular Function-IEA;Biological Process-IEA		noIPR;noIPR;IPR005135;IPR005135;IPR000477;noIPR;noIPR;noIPR;IPR000477;noIPR;noIPR;IPR005135;noIPR	1.1	1.07039	Other
TRINITY_DN26200_c0_g1_i1	angiotensin-converting enzyme-related -like	XP_021201757.1	Helicoverpa armigera	84.21%					1.10345	1.07276	Other
TRINITY_DN37467_c0_g1_i1	uncharacterized protein LOC105842936	XP_012552700.1	Bombyx mori	53.11%				noIPR;noIPR;IPR027417	1.10526	1.074	Other
TRINITY_DN23728_c0_g1_i1	staphylococcal nuclease domain-containing 1	XP_021193036.1	Helicoverpa armigera	99.07%					1.11111	1.078	Other
TRINITY_DN24333_c0_g1_i1	reverse transcriptase	KMQ90710.1	Lasius niger	68.72%					1.11429	1.08017	Other
TRINITY_DN33643_c0_g1_i1	DCN1 1	XP_021190777.1	Helicoverpa armigera	96.93%					1.11485	1.08055	Other
TRINITY_DN29906_c0_g1_i1	glutaredoxin domain-containing cysteine-rich CG31559-like	XP_021186153.1	Helicoverpa armigera	84.51%					1.12121	1.08489	Other
TRINITY_DN39152_c0_g1_i1	putative delangin	OWR45028.1	Danaus plexippus plexippus	92.92%					1.125	1.08746	Other
TRINITY_DN44962_c0_g1_i1	chemosensory 13	AKT26489.1	Spodoptera exigua	87.80%					1.125	1.08746	Other
TRINITY_DN18186_c0_g1_i1	uncharacterized protein LOC110375837	XP_021189787.1/XP_021189785.1	Helicoverpa armigera/Helicoverpa armigera	98.86%					1.125	1.08746	Other
TRINITY_DN50355_c0_g1_i1	hypothetical protein RR48_10246	KPJ16647.1	Papilio machaon	70.00%					1.125	1.08746	Other
TRINITY_DN39152_c0_g1_i1	trypsin-3-like	XP_021195596.1	Helicoverpa armigera	80.90%					1.125	1.08746	Other
TRINITY_DN28470_c0_g1_i1	probable NADH dehydrogenase [ubiquinone] iron-sulfur mitochondrial	XP_021189266.1	Helicoverpa armigera	83.90%					1.125	1.08746	Other
TRINITY_DN15240_c0_g1_i1	dnaJ homolog subfamily C member 22	XP_021187925.1	Helicoverpa armigera	97.56%					1.13333	1.09311	Other
TRINITY_DN31789_c0_g1_i1	putative dsRNase	CAR92522.1	Spodoptera littoralis	84.56%	metabolic process-IEA;metal ion binding-IEA;hydrolase activity-IEA;nucleic acid binding-IEA	Biological Process-IEA;Molecular Function-IEA;Molecular Function-IEA;Molecular Function-IEA	GO:0003676;GO:0008152;GO:0016787;GO:0046872		1.13725	1.09576	Other
TRINITY_DN28410_c0_g1_i1	uncharacterized protein LOC110371436	XP_021183365.1	Helicoverpa armigera	91.19%					1.13867	1.09672	Other
TRINITY_DN34304_c0_g1_i1	TAPT1 homolog	XP_021181694.1	Helicoverpa armigera	89.86%					1.14204	1.09899	Other
TRINITY_DN24397_c0_g1_i1	KRTCAP2 homolog	XP_021196165.1	Helicoverpa armigera	93.89%					1.14286	1.09954	Other
TRINITY_DN28864_c0_g1_i1	LOW QUALITY PROTEIN: intersectin-1	XP_021197176.1	Helicoverpa armigera	93.33%					1.14286	1.09954	Other
TRINITY_DN38872_c0_g1_i1	Protein TIS11	KPI92543.1	Papilio xuthus	75.61%					1.14286	1.09954	Other
TRINITY_DN45429_c0_g1_i1	ATP-sensitive inward rectifier potassium channel 12-like	XP_021182941.1	Helicoverpa armigera	84.88%					1.14286	1.09954	Other
TRINITY_DN38872_c0_g1_i1	probable 3-hydroxyisobutyrate mitochondrial isoform X1	XP_021184270.1	Helicoverpa armigera	80.00%					1.14286	1.09954	Other
TRINITY_DN32860_c0_g1_i1	uncharacterized protein LOC110994762	XP_022117290.1	Pieris rapae	66.40%					1.14388	1.10023	Other
TRINITY_DN20930_c0_g1_i1	uncharacterized protein LOC101740749	XP_021207810.1	Bombyx mori	73.68%				noIPR;noIPR;noIPR;noIPR;noIPR;noIPR	1.14925	1.10384	Other
TRINITY_DN36319_c0_g1_i1	gamma-glutamylcyclotransferase-like	XP_021192485.1	Helicoverpa armigera	77.05%					1.14939	1.10393	Other
TRINITY_DN29008_c1_g1_i1	uncharacterized protein LOC110377831	XP_021192540.1/XP_021192541.1	Helicoverpa armigera/Helicoverpa armigera	92.31%					1.15254	1.10604	Other
TRINITY_DN31166_c0_g1_i1	39S ribosomal mitochondrial	XP_013190615.1	Amyelois transitella	77.27%					1.1549	1.10762	Other
TRINITY_DN25992_c0_g1_i1	photosystem I P700 apo A2 (chloroplast)	YP_009271381.1/AOR82312.1/YP_009316544.1/AOV93800.1/YP_009307565.1/APA33693.1/AOV93715.1/APA33611.1/YP_009327485.1/AOV93885.1/YP_009316629.1/APA33775.1/YP_009327567.1/ANW47875.1	Taraxacum officinale/Taraxacum mongolicum/Taraxacum obtusifrons/Taraxacum amplum/Taraxacum brevicorniculatum/Taraxacum kok-saghyz/Taraxacum officinale/Taraxacum mongolicum/Taraxacum sp. RHS-2016/Taraxacum obtusifrons/Taraxacum amplum/Taraxacum brevicorniculatum/Taraxacum kok-saghyz/Taraxacum officinale	99.70%					1.16	1.11103	Other
TRINITY_DN36968_c0_g1_i1	Monocarboxylate transporter	KOB69860.1	Operophtera brumata	91.43%					1.16	1.11103	Other
TRINITY_DN57187_c0_g1_i1	ubiquitin carboxyl-terminal hydrolase 36 isoform X2	XP_021195057.1	Helicoverpa armigera	98.54%					1.16071	1.11151	Other
TRINITY_DN34107_c0_g2_i1	alpha-tocopherol transfer -like	XP_021191382.1	Helicoverpa armigera	99.39%					1.162	1.11237	Other
TRINITY_DN39622_c0_g1_i1	sorbitol dehydrogenase-like	XP_021191253.1/XP_021191252.1	Helicoverpa armigera/Helicoverpa armigera	91.72%					1.16667	1.11548	Other
TRINITY_DN29874_c0_g2_i1	LOW QUALITY PROTEIN: uncharacterized protein LOC110379551	XP_021194935.1	Helicoverpa armigera	90.21%					1.16667	1.11548	Other
TRINITY_DN58060_c0_g1_i1	F-actin-uncapping LRRC16A-	XP_021181601.1	Helicoverpa armigera	99.00%					1.16667	1.11548	Other
TRINITY_DN53014_c0_g1_i1	uncharacterized protein LOC110373842	XP_021186900.1	Helicoverpa armigera	46.53%				noIPR;IPR013083;noIPR;IPR011011	1.16667	1.11548	Other
TRINITY_DN53910_c0_g1_i1	polyribonucleotide nucleotidyltransferase mitochondrial	XP_013192186.1	Amyelois transitella	93.43%					1.16667	1.11548	Other
TRINITY_DN26909_c0_g1_i1	Uncharacterized protein OBRU01_04637	KOB75438.1	Operophtera brumata	88.57%					1.16667	1.11548	Other
TRINITY_DN30386_c0_g1_i1	transmembrane 135-like isoform X2	XP_021189091.1	Helicoverpa armigera	93.80%					1.16842	1.11664	Other
TRINITY_DN32624_c0_g1_i1	uncharacterized protein LOC110373642	XP_021186681.1	Helicoverpa armigera	83.29%					1.16842	1.11664	Other
TRINITY_DN29242_c0_g1_i1	calcineurin-binding cabin-1-like	XP_021191006.1	Helicoverpa armigera	82.83%					1.1746	1.12075	Other
TRINITY_DN37232_c0_g1_i1	photosystem II D2 (chloroplast)	BAE47589.1	Lactuca sativa	100.00%	iron ion binding-IEA;chloroplast-IEA;oxidoreductase activity-IEA;metal ion binding-IEA;electron transporter, transferring electrons within the cyclic electron transport pathway of photosynthesis activity-IEA;photosynthesis, light reaction-IEA;membrane-IEA;protein-chromophore linkage-IEA;integral component of membrane-IEA;oxidation-reduction process-IEA;photosynthesis-IEA;chlorophyll binding-IEA;p…	Molecular Function-IEA;Cellular Component-IEA;Molecular Function-IEA;Molecular Function-IEA;Molecular Function-IEA;Biological Process-IEA;Cellular Component-IEA;Biological Process-IEA;Cellular Component-IEA;Biological Process-IEA;Biological Process-IEA;Molecular Function-IEA;Biological Process-IEA;Molecular Function-IEA;Cellular Component-IEA;Cellular Component-IEA;Cellular Component-IEA;Cellular…	GO:0005506;GO:0009523;GO:0009535;GO:0009772;GO:0016021;GO:0016168;GO:0016491;GO:0018298;GO:0045156		1.17511	1.12109	Other
TRINITY_DN38695_c0_g1_i1	dihydroorotate dehydrogenase (quinone) mitochondrial	XP_021197203.1	Helicoverpa armigera	86.15%					1.17647	1.12199	Other
TRINITY_DN26564_c0_g2_i1	uncharacterized protein LOC110384321	XP_021201232.1	Helicoverpa armigera	87.33%					1.17711	1.12241	Other
TRINITY_DN45458_c0_g1_i1	RNA-binding 1-like isoform X2	XP_013183446.1	Amyelois transitella	100.00%					1.18182	1.12553	Other
TRINITY_DN35896_c0_g1_i1	uncharacterized protein LOC110384665	XP_021201745.1	Helicoverpa armigera	77.52%					1.1875	1.12928	Other
TRINITY_DN37080_c0_g1_i1	alpha isoform isoform X2	XP_021196745.1	Helicoverpa armigera	81.16%					1.18825	1.12978	Other
TRINITY_DN32006_c0_g1_i1	MICOS complex subunit MIC13 homolog	XP_013200207.1	Amyelois transitella	93.14%					1.18949	1.13059	Other
TRINITY_DN32006_c0_g1_i1	dynactin subunit 1 isoform X3	XP_013174398.1	Papilio xuthus	98.06%					1.18949	1.13059	Other
TRINITY_DN24583_c0_g1_i1	PREDICTED: uncharacterized protein LOC106104597	XP_013140137.1	Papilio polytes	94.06%					1.19512	1.1343	Other
TRINITY_DN37459_c0_g1_i1	PREDICTED: uncharacterized protein LOC106102405	XP_013137320.1	Papilio polytes	73.09%					1.19726	1.13571	Other
TRINITY_DN24808_c0_g1_i1	E3 ubiquitin- ligase UBR3-like	XP_021195757.1	Helicoverpa armigera	94.52%					1.19817	1.1363	Other
TRINITY_DN34678_c0_g1_i1	segment polarity dishevelled homolog DVL-3	XP_021198036.1	Helicoverpa armigera	100.00%					1.19868	1.13663	Other
TRINITY_DN43665_c0_g1_i1	uncharacterized protein LOC110373648	XP_021186651.1	Helicoverpa armigera	62.96%					1.2	1.1375	Other
TRINITY_DN42705_c0_g1_i1	aldehyde dehydrogenase family 7 member A1 homolog	XP_021184994.1	Helicoverpa armigera	97.39%					1.2	1.1375	Other
TRINITY_DN58447_c0_g1_i1	caffeic acid 3-O-methyltransferase	OTG18703.1/XP_021977587.1	Helianthus annuus/Helianthus annuus	95.21%					1.2	1.1375	Other
TRINITY_DN43339_c0_g1_i1	mediator of RNA polymerase II transcription subunit 20	XP_014358645.1	Papilio machaon	98.08%					1.2	1.1375	Other
TRINITY_DN53652_c0_g1_i1	uncharacterized protein LOC110377842 isoform X2	XP_021192554.1	Helicoverpa armigera	74.05%					1.2	1.1375	Other
TRINITY_DN36754_c0_g3_i1	phosphatase 1 regulatory subunit 7 isoform X3	XP_012543965.1	Bombyx mori	77.54%					1.2	1.1375	Other
TRINITY_DN49175_c0_g1_i1	rho GTPase-activating 1-like	XP_021186766.1	Helicoverpa armigera	94.61%					1.2	1.1375	Other
TRINITY_DN47545_c0_g1_i1	ferritin subunit isoform X2	XP_021189686.1	Helicoverpa armigera	85.14%					1.2	1.1375	Other
TRINITY_DN42543_c0_g1_i1	pre-mRNA-processing factor 17 isoform X1	XP_013184540.1	Amyelois transitella	96.35%					1.2	1.1375	Other
TRINITY_DN30108_c0_g1_i1	uncharacterized protein LOC110381640 isoform X1	XP_021197672.1/XP_021197673.1	Helicoverpa armigera/Helicoverpa armigera	71.77%					1.21429	1.14684	Other
TRINITY_DN36524_c0_g1_i1	acyl- -binding domain-containing 5 isoform X1	XP_013185892.1	Amyelois transitella	86.45%					1.21747	1.14891	Other
TRINITY_DN30060_c0_g1_i1	UPF0668 C10orf76 homolog	XP_021197210.1/XP_021197814.1	Helicoverpa armigera/Helicoverpa armigera	94.70%					1.21782	1.14914	Other
TRINITY_DN39292_c0_g1_i1	unknown unsecreted protein	BAM18843.1	Papilio xuthus	81.63%					1.21875	1.14975	Other
TRINITY_DN32425_c0_g1_i1	RNA-directed DNA polymerase from mobile element jockey-like	XP_011554600.1	Plutella xylostella	75.93%					1.22541	1.15407	Other
TRINITY_DN36757_c0_g1_i1	transmembrane GTPase	XP_021185261.1	Helicoverpa armigera	100.00%					1.2271	1.15516	Other
TRINITY_DN42076_c0_g1_i1	dnaJ homolog 1	XP_021196472.1	Helicoverpa armigera	98.58%					1.2381	1.16227	Other
TRINITY_DN42076_c0_g1_i1	cytochrome c oxidase subunit 7A-related mitochondrial-like	XP_021183689.1	Helicoverpa armigera	90.62%					1.2381	1.16227	Other
TRINITY_DN37429_c0_g1_i1	angiotensin-converting enzyme-like isoform X1	XP_021186237.1	Helicoverpa armigera	84.00%					1.23821	1.16235	Other
TRINITY_DN34654_c1_g1_i1	retinol dehydrogenase 14-	XP_021181911.1	Helicoverpa armigera	67.31%					1.24027	1.16367	Other
TRINITY_DN33188_c0_g1_i1	homeobox engrailed-2-A	XP_021193702.1	Helicoverpa armigera	84.38%					1.24348	1.16574	Other
TRINITY_DN24358_c0_g1_i1	uncharacterized protein LOC110381708	XP_021197768.1	Helicoverpa armigera	94.44%					1.25	1.16993	Other
TRINITY_DN44553_c0_g1_i1	hypothetical protein KGM_207736	OWR44603.1	Danaus plexippus plexippus	87.57%					1.25	1.16993	Other
TRINITY_DN46558_c0_g1_i1	bromodomain-containing 4-like isoform X2	XP_014369293.1	Papilio machaon	85.50%					1.25	1.16993	Other
TRINITY_DN38804_c0_g1_i1	uncharacterized protein LOC110381098	XP_021196979.1	Helicoverpa armigera	80.09%					1.25	1.16993	Other
TRINITY_DN42571_c0_g1_i1	RNA-binding 15	XP_021183022.1	Helicoverpa armigera	100.00%					1.25	1.16993	Other
TRINITY_DN30723_c0_g1_i1	uncharacterized protein LOC110380814 isoform X1	XP_021196605.1	Helicoverpa armigera	54.70%				noIPR;noIPR;noIPR	1.25714	1.1745	Other
TRINITY_DN23111_c0_g1_i1	piggyBac transposable element-derived 4-like	XP_013190617.1/XP_013190507.1	Amyelois transitella/Amyelois transitella	95.27%					1.25751	1.17473	Other
TRINITY_DN26327_c0_g1_i1	non-structural maintenance of chromosomes element 4 homolog A	XP_011560411.1	Plutella xylostella	79.83%					1.2623	1.17779	Other
TRINITY_DN34608_c0_g1_i1	retinol dehydrogenase 11-like	XP_013200704.1	Amyelois transitella	73.89%				noIPR;noIPR;noIPR;IPR016040	1.26355	1.17859	Other
TRINITY_DN30174_c0_g1_i1	uncharacterized protein LOC110372808	XP_021185455.1	Helicoverpa armigera	55.07%				noIPR;noIPR;IPR002130;IPR029000;noIPR;IPR024936;noIPR;IPR002130;IPR029000	1.26471	1.17932	Other
TRINITY_DN29438_c0_g1_i1	WD repeat-containing 37	XP_021186459.1	Helicoverpa armigera	99.44%					1.27128	1.1835	Other
TRINITY_DN19027_c0_g1_i1	uncharacterized protein LOC101737495 isoform X2	XP_021204876.1	Bombyx mori	85.22%					1.27419	1.18536	Other
TRINITY_DN35024_c0_g1_i1	exocyst complex component 4 isoform X1	XP_021181951.1/XP_021181950.1	Helicoverpa armigera/Helicoverpa armigera	93.13%					1.275	1.18587	Other
TRINITY_DN33503_c0_g1_i1	phosphatidate photoreceptor-specific	XP_021187972.1	Helicoverpa armigera	98.04%					1.27554	1.18621	Other
TRINITY_DN30470_c0_g2_i1	dnaJ homolog subfamily C member 17	XP_021201431.1	Helicoverpa armigera	90.38%					1.27869	1.1882	Other
TRINITY_DN24272_c0_g1_i1	putative Copia protein	OWR48976.1	Danaus plexippus plexippus	75.28%					1.28037	1.18927	Other
TRINITY_DN54349_c0_g1_i1	uncharacterized protein LOC101736715	XP_004927192.1	Bombyx mori	98.19%					1.28571	1.19265	Other
TRINITY_DN41071_c0_g1_i1	glucose transporter type 1-like isoform X2	XP_013188184.1/XP_013188185.1/XP_013188186.1/XP_013188187.1	Amyelois transitella/Amyelois transitella/Amyelois transitella/Amyelois transitella	96.23%					1.29412	1.19794	Other
TRINITY_DN36165_c0_g2_i1	transmembrane 120 homolog isoform X3	XP_021185431.1	Helicoverpa armigera	96.48%					1.29474	1.19833	Other
TRINITY_DN29296_c1_g1_i1	enhancer of rudimentary homolog	XP_013185422.1/XP_004930738.1	Bombyx mori/Amyelois transitella	100.00%					1.29487	1.19841	Other
TRINITY_DN35168_c0_g1_i1	probable ubiquitin carboxyl-terminal hydrolase FAF-X isoform X1	XP_013193114.1/XP_013193113.1	Amyelois transitella/Amyelois transitella	97.14%					1.29545	1.19878	Other
TRINITY_DN31319_c0_g1_i1	PREDICTED: uncharacterized protein LOC105381025	XP_011548968.1	Plutella xylostella	88.24%					1.31148	1.20881	Other
TRINITY_DN36059_c0_g1_i1	cytochrome c oxidase assembly COX16 mitochondrial	XP_004929682.1/XP_004929683.1	Bombyx mori/Bombyx mori	90.10%					1.31169	1.20895	Other
TRINITY_DN20868_c0_g1_i1	rho guanine nucleotide exchange factor 17	XP_021186754.1	Helicoverpa armigera	96.00%					1.3125	1.20945	Other
TRINITY_DN34031_c0_g1_i1	leucine-rich repeat-containing DDB_G0290503	XP_013185465.1	Amyelois transitella	55.88%				noIPR;noIPR;noIPR	1.31527	1.21118	Other
TRINITY_DN31979_c0_g1_i1	adenylate kinase 7-like	XP_021201015.1	Helicoverpa armigera	83.51%					1.31613	1.21172	Other
TRINITY_DN40901_c0_g1_i1	ribonucleoside-diphosphate reductase large subunit	XP_021183693.1	Helicoverpa armigera	91.48%					1.31765	1.21266	Other
TRINITY_DN39014_c0_g1_i1	hypothetical protein	KLV34219.1/WP_047927781.1	Piscirickettsia salmonis/Piscirickettsia salmonis	75.37%					1.31818	1.21299	Other
TRINITY_DN28891_c0_g1_i1	FLYWCH-type zinc finger-containing 1	KPJ13089.1	Papilio machaon	73.85%					1.31944	1.21378	Other
TRINITY_DN37822_c0_g1_i1	pleiotropic regulator 1	XP_021190124.1	Helicoverpa armigera	97.84%					1.32294	1.21595	Other
TRINITY_DN48200_c0_g1_i1	mucin-2 isoform X3	XP_021185210.1	Helicoverpa armigera	80.07%					1.33333	1.22239	Other
TRINITY_DN41074_c0_g1_i1	bombyxin G-1-like	XP_021181605.1	Helicoverpa armigera	75.47%					1.33333	1.22239	Other
TRINITY_DN39696_c0_g1_i1	Myosin regulatory light chain sqh	KPI98900.1	Papilio xuthus	98.29%					1.33333	1.22239	Other
TRINITY_DN41233_c0_g1_i1	12 kDa FK506-binding -like	XP_021197648.1	Helicoverpa armigera	99.07%					1.33333	1.22239	Other
TRINITY_DN28923_c0_g1_i1	extensin	XP_021181695.1	Helicoverpa armigera	88.58%					1.34041	1.22676	Other
TRINITY_DN43905_c0_g1_i1	ADP-ribosylation factor 2	XP_021189164.1	Helicoverpa armigera	100.00%					1.34483	1.22948	Other
TRINITY_DN31237_c0_g1_i1	male-enhanced antigen 1	XP_021201408.1	Helicoverpa armigera	89.86%					1.34954	1.23238	Other
TRINITY_DN29113_c0_g1_i1	tissue inhibitor of metalloproteases isoform X2	XP_021194133.1	Helicoverpa armigera	92.68%					1.35862	1.23794	Other
TRINITY_DN31809_c0_g1_i1	uncharacterized protein LOC101741051	XP_004923551.1	Bombyx mori	83.44%					1.35959	1.23854	Other
TRINITY_DN27502_c0_g1_i1	N-terminal kinase	KOB73249.1	Operophtera brumata	97.41%					1.35965	1.23857	Other
TRINITY_DN36377_c0_g1_i1	proton-coupled amino acid transporter 4-	XP_013197445.1	Amyelois transitella	88.57%					1.36904	1.2443	Other
TRINITY_DN31128_c0_g1_i1	PREDICTED: uncharacterized protein LOC106121808	XP_013173080.1	Papilio xuthus	67.75%					1.37681	1.24903	Other
TRINITY_DN31496_c0_g1_i1	fatty acid transport	BAJ33523.1	Eilema japonica japonica	96.49%	metabolic process-IEA;catalytic activity-IEA	Biological Process-IEA;Molecular Function-IEA	GO:0003824;GO:0008152		1.3775	1.24945	Other
TRINITY_DN13408_c0_g1_i1	unnamed protein product, partial	BAA33574.1	Bombyx mori	88.89%	RNA-directed DNA polymerase activity-IEA;RNA-dependent DNA replication-IEA	Molecular Function-IEA;Biological Process-IEA	GO:0003964;GO:0006278		1.3913	1.2578	Other
TRINITY_DN29970_c0_g1_i1	nucleosome-remodeling factor subunit NURF301	XP_021181351.1	Helicoverpa armigera	91.73%					1.39216	1.25831	Other
TRINITY_DN36794_c0_g1_i1	uncharacterized protein LOC110373933 isoform X3	XP_021187101.1	Helicoverpa armigera	90.64%					1.39355	1.25915	Other
TRINITY_DN47856_c0_g1_i1	lon protease mitochondrial isoform X2	XP_012544916.1	Bombyx mori	92.25%					1.4	1.26303	Other
TRINITY_DN42071_c0_g1_i1	apoptosis inhibitor 5	XP_021191813.1	Helicoverpa armigera	91.89%					1.4	1.26303	Other
TRINITY_DN38498_c0_g1_i1	plasminogen receptor (KT)	XP_004927282.1	Bombyx mori	95.24%					1.4	1.26303	Other
TRINITY_DN44186_c0_g1_i1	SON isoform X2	XP_021184456.1	Helicoverpa armigera	98.73%					1.4	1.26303	Other
TRINITY_DN10787_c0_g1_i1	PREDICTED: uncharacterized protein LOC103570404 isoform X2	XP_008546343.2	Microplitis demolitor	73.02%					1.4	1.26303	Other
TRINITY_DN22666_c0_g1_i1	Ubiquitin-conjugating enzyme E2 O	KPJ08253.1	Papilio machaon	100.00%					1.40426	1.26559	Other
TRINITY_DN25642_c0_g1_i1	uncharacterized protein LOC110381028 isoform X2	XP_021196882.1	Helicoverpa armigera	62.26%				noIPR;noIPR;noIPR;noIPR	1.40698	1.26722	Other
TRINITY_DN37492_c0_g1_i3	uncharacterized protein LOC110378242 isoform X2	XP_021193100.1	Helicoverpa armigera	81.02%					1.41035	1.26924	Other
TRINITY_DN39157_c0_g1_i1	ubiquitin 7	XP_021181831.1	Helicoverpa armigera	86.77%					1.41176	1.27009	Other
TRINITY_DN41965_c0_g1_i1	scm-like with four MBT domains 2	XP_021197134.1	Helicoverpa armigera	90.05%					1.41667	1.27302	Other
TRINITY_DN34371_c0_g1_i1	brefeldin A-inhibited guanine nucleotide-exchange 1	XP_022118263.1	Pieris rapae	98.44%					1.41818	1.27392	Other
TRINITY_DN39217_c0_g1_i1	monocarboxylate transporter 7	XP_004932688.1/XP_012551386.1	Bombyx mori/Bombyx mori	89.25%	transmembrane transport-IEA;integral component of membrane-IEA	Biological Process-IEA;Cellular Component-IEA	GO:0016021;GO:0055085		1.42105	1.27563	Other
TRINITY_DN36151_c0_g1_i1	cytochrome P450 314A1	BAN66315.2	Mamestra brassicae	95.93%	iron ion binding-IEA;metal ion binding-IEA;oxidoreductase activity-IEA;oxidoreductase activity, acting on paired donors, with incorporation or reduction of molecular oxygen-IEA;heme binding-IEA;oxidation-reduction process-IEA;monooxygenase activity-IEA	Molecular Function-IEA;Molecular Function-IEA;Molecular Function-IEA;Molecular Function-IEA;Molecular Function-IEA;Biological Process-IEA;Molecular Function-IEA	GO:0004497;GO:0005506;GO:0016705;GO:0020037;GO:0055114		1.42857	1.28011	Other
TRINITY_DN41696_c0_g1_i1	salivary cysteine-rich peptide precursor	NP_001040277.1/ABD36350.1	Bombyx mori/Bombyx mori	84.55%	extracellular region-IEA;peptidase inhibitor activity-IEA;negative regulation of peptidase activity-IEA	Cellular Component-IEA;Molecular Function-IEA;Biological Process-IEA	GO:0005576;GO:0010466;GO:0030414		1.42857	1.28011	Other
TRINITY_DN32460_c0_g1_i1	hemocytin	XP_021180994.1	Helicoverpa armigera	85.26%					1.43109	1.2816	Other
TRINITY_DN39461_c0_g1_i1	dna mismatch repair	KMQ84967.1	Lasius niger	60.56%				noIPR;noIPR	1.43333	1.28293	Other
TRINITY_DN37320_c0_g1_i1	hypothetical protein ALC62_04168	KYN04952.1	Cyphomyrmex costatus	63.41%					1.43879	1.28617	Other
TRINITY_DN29235_c0_g1_i1	uncharacterized protein LOC110386357	XP_021207982.1	Bombyx mori	72.92%					1.43902	1.2863	Other
TRINITY_DN36916_c0_g1_i1	septin-2 isoform X1	XP_021185425.1	Helicoverpa armigera	97.36%					1.44066	1.28727	Other
TRINITY_DN30200_c0_g1_i1	oxysterol-binding 1	XP_021182395.1	Helicoverpa armigera	96.31%					1.44068	1.28728	Other
TRINITY_DN35565_c0_g1_i1	probable leucine--tRNA mitochondrial	XP_021187307.1	Helicoverpa armigera	82.01%					1.44334	1.28885	Other
TRINITY_DN36730_c0_g1_i1	activin receptor type-2A-like	XP_021195581.1	Helicoverpa armigera	94.48%					1.44444	1.28951	Other
TRINITY_DN36361_c0_g1_i1	uncharacterized protein LOC110370332	XP_021181754.1	Helicoverpa armigera	76.34%					1.44961	1.29255	Other
TRINITY_DN32873_c0_g1_i1	uncharacterized protein LOC110377073	XP_021191443.1	Helicoverpa armigera	73.26%					1.45062	1.29315	Other
TRINITY_DN34843_c0_g1_i1	probable RNA-binding 18	XP_021180978.1	Helicoverpa armigera	93.38%					1.45547	1.296	Other
TRINITY_DN31186_c0_g1_i2	uncharacterized protein LOC110378550 isoform X1	XP_021193545.1	Helicoverpa armigera	52.80%				noIPR	1.45631	1.29649	Other
TRINITY_DN32832_c0_g1_i1	uncharacterized protein LOC110384368	XP_021201305.1	Helicoverpa armigera	65.89%					1.47468	1.30724	Other
TRINITY_DN21184_c0_g1_i1	zinc finger 91-like	XP_013199280.1	Amyelois transitella	69.37%					1.475	1.30743	Other
TRINITY_DN34643_c0_g1_i1	uncharacterized protein LOC110377567	XP_021192160.1	Helicoverpa armigera	69.06%					1.47516	1.30752	Other
TRINITY_DN40556_c0_g1_i1	small nuclear ribonucleo -associated B	XP_014361558.1	Papilio machaon	97.30%					1.47619	1.30812	Other
TRINITY_DN37851_c0_g1_i1	testis-expressed protein 2-like	XP_021204417.1	Bombyx mori	84.89%					1.48081	1.31081	Other
TRINITY_DN34353_c0_g1_i1	uncharacterized protein LOC110384379	XP_021201320.1	Helicoverpa armigera	82.74%					1.48127	1.31108	Other
TRINITY_DN37726_c0_g1_i1	parafibromin	XP_021200680.1	Helicoverpa armigera	97.92%					1.48485	1.31316	Other
TRINITY_DN37128_c0_g1_i1	coatomer subunit gamma-like	XP_021198980.1	Helicoverpa armigera	97.04%					1.48551	1.31354	Other
TRINITY_DN44953_c0_g1_i1	mesoderm induction early response 1	XP_021186253.1	Helicoverpa armigera	95.23%					1.48889	1.3155	Other
TRINITY_DN34522_c0_g1_i1	ariadne-2 isoform X1	XP_013191180.1	Amyelois transitella	90.76%					1.48967	1.31595	Other
TRINITY_DN17318_c0_g1_i1	uncharacterized protein LOC110370349	XP_021181773.1	Helicoverpa armigera	49.72%					1.49852	1.32107	Other
TRINITY_DN36049_c0_g1_i1	oxysterol-binding -related 11	XP_013172381.1/KPJ02169.1	Papilio xuthus/Papilio xuthus	95.73%					1.5	1.32193	Other
TRINITY_DN36039_c0_g1_i1	PREDICTED: putative aminopeptidase W07G4.4	XP_011568740.1	Plutella xylostella	76.32%					1.5	1.32193	Other
TRINITY_DN40402_c0_g1_i1	tripeptidyl-peptidase 2-	XP_022126310.1	Pieris rapae	92.75%					1.5	1.32193	Other
TRINITY_DN25240_c0_g1_i1	dna mismatch repair	KMQ84967.1	Lasius niger	60.56%				noIPR;noIPR	1.5	1.32193	Other
TRINITY_DN52242_c0_g1_i1	mRNA splicing factor SYF2	KVI02826.1	Cynara cardunculus var. scolymus	96.02%					1.5	1.32193	Other
TRINITY_DN37576_c0_g1_i1	uncharacterized protein LOC110370842	XP_021182504.1	Helicoverpa armigera	69.71%					1.5	1.32193	Other
TRINITY_DN352_c0_g1_i1	Endonuclease-reverse transcriptase	KOB64982.1	Operophtera brumata	61.70%					1.5	1.32193	Other
TRINITY_DN37576_c0_g1_i1	failed axon connections	XP_021186943.1	Helicoverpa armigera	96.54%					1.5	1.32193	Other
TRINITY_DN44307_c0_g1_i1	uncharacterized protein LOC110380810	XP_021196601.1	Helicoverpa armigera	84.13%					1.5	1.32193	Other
TRINITY_DN42926_c0_g1_i1	uncharacterized protein LOC110380136	XP_021195702.1	Helicoverpa armigera	72.94%					1.5	1.32193	Other
TRINITY_DN14571_c0_g1_i1	hypothetical protein KGM_210956A, partial	OWR43948.1	Danaus plexippus plexippus	93.64%					1.5	1.32193	Other
TRINITY_DN42059_c0_g1_i1	PREDICTED: uncharacterized protein LOC106712570 isoform X1	XP_014360659.1	Papilio machaon	61.36%				noIPR;IPR003175;noIPR	1.5	1.32193	Other
TRINITY_DN36766_c0_g2_i1	myosin-VIIa-like isoform X1	XP_021182816.1	Helicoverpa armigera	86.81%					1.5	1.32193	Other
TRINITY_DN42353_c0_g1_i1	MRG MORF4L-binding isoform X2	XP_021197826.1	Helicoverpa armigera	93.73%					1.5	1.32193	Other
TRINITY_DN47832_c0_g1_i1	Uncharacterized protein OBRU01_25736, partial	KOB57233.1	Operophtera brumata	51.29%				IPR031961;noIPR;noIPR	1.52381	1.3356	Other
TRINITY_DN28973_c0_g1_i1	transmembrane 17-like	XP_013186643.1	Amyelois transitella	85.03%					1.52632	1.33703	Other
TRINITY_DN35559_c0_g1_i1	PREDICTED: uncharacterized protein LOC105381874	XP_011549978.1	Plutella xylostella	79.45%					1.52917	1.33866	Other
TRINITY_DN37705_c0_g1_i2	zinc finger 567-like	XP_021201384.1	Helicoverpa armigera	67.82%					1.53258	1.34061	Other
TRINITY_DN48147_c0_g1_i1	monocarboxylate transporter 14-like	XP_021190675.1	Helicoverpa armigera	90.78%					1.53333	1.34104	Other
TRINITY_DN30365_c0_g1_i1	notchless homolog 1	XP_021185419.1	Helicoverpa armigera	94.87%					1.55	1.3505	Other
TRINITY_DN33836_c0_g2_i1	CLP1 homolog isoform X1	XP_004923397.1	Bombyx mori	98.09%					1.55263	1.35199	Other
TRINITY_DN37133_c0_g1_i1	uncharacterized protein LOC110378448 isoform X7	XP_021193392.1	Helicoverpa armigera	96.74%					1.55441	1.35299	Other
TRINITY_DN41786_c0_g1_i1	BLOC-1-related complex subunit 8 homolog	XP_021192114.1	Helicoverpa armigera	98.80%					1.55556	1.35364	Other
TRINITY_DN31738_c0_g1_i1	inactive peptidyl-prolyl cis-trans isomerase shutdown-like	XP_013196394.1	Amyelois transitella	78.14%					1.55556	1.35364	Other
TRINITY_DN27729_c0_g1_i1	SWI SNF complex subunit SMARCC2 isoform X3	XP_013147618.1	Papilio polytes	75.14%					1.56364	1.35819	Other
TRINITY_DN30763_c0_g1_i1	zinc finger 497-like	XP_021198373.1	Helicoverpa armigera	88.89%					1.58275	1.36891	Other
TRINITY_DN47100_c0_g1_i1	AP-2 complex subunit mu	XP_021194440.1/XP_013193425.1/XP_021194441.1/XP_021194442.1/XP_021202993.1	Amyelois transitella/Helicoverpa armigera/Helicoverpa armigera/Helicoverpa armigera/Bombyx mori	100.00%					1.58333	1.36923	Other
TRINITY_DN36333_c0_g1_i2	pre-piRNA 3 -exonuclease trimmer-like	XP_021185078.1	Helicoverpa armigera	83.87%					1.58604	1.37074	Other
TRINITY_DN38571_c0_g1_i1	uncharacterized protein LOC110374304	XP_021187640.1	Helicoverpa armigera	89.60%					1.58824	1.37197	Other
TRINITY_DN42197_c0_g1_i1	facilitated trehalose transporter Tret1-2 homolog isoform X1	XP_021186690.1	Helicoverpa armigera	91.81%					1.58824	1.37197	Other
TRINITY_DN36863_c0_g1_i1	downstream neighbor of son homolog	XP_021193766.1	Helicoverpa armigera	96.21%					1.58974	1.37281	Other
TRINITY_DN33400_c0_g2_i1	PREDICTED: exostosin-1-like	XP_013191166.1	Amyelois transitella	94.81%					1.59371	1.37502	Other
TRINITY_DN34133_c0_g2_i1	voltage-dependent calcium channel subunit alpha-2 delta-4-like	XP_021181775.1	Helicoverpa armigera	70.83%					1.59799	1.37739	Other
TRINITY_DN34011_c0_g1_i1	BRCA1-associated RING domain 1-like	XP_021197423.1	Helicoverpa armigera	95.37%					1.6	1.37851	Other
TRINITY_DN43495_c0_g1_i1	histone-lysine N-methyltransferase KMT5B	XP_021184550.1/XP_021184551.1	Helicoverpa armigera/Helicoverpa armigera	92.77%					1.6	1.37851	Other
TRINITY_DN26991_c0_g1_i1	PREDICTED: protein MLP2	XP_013177901.1	Papilio xuthus	76.54%					1.6	1.37851	Other
TRINITY_DN28121_c0_g1_i1	mucin-5AC	XP_021199146.1	Helicoverpa armigera	83.21%					1.60328	1.38033	Other
TRINITY_DN38480_c0_g1_i1	probable phosphomannomutase	XP_021197480.1	Helicoverpa armigera	87.55%					1.60714	1.38247	Other
TRINITY_DN36189_c0_g1_i1	uncharacterized protein LOC110370540 isoform X2	XP_021182062.1	Helicoverpa armigera	88.89%					1.61111	1.38466	Other
TRINITY_DN37059_c0_g1_i1	RNA helicase armi	KPI94995.1	Papilio xuthus	85.12%					1.61111	1.38466	Other
TRINITY_DN57414_c0_g1_i1	DNA repair REV1	XP_021201630.1	Helicoverpa armigera	84.97%					1.61798	1.38845	Other
TRINITY_DN32936_c0_g1_i1	leucine-rich repeat flightless-interacting 2	XP_021185356.1	Helicoverpa armigera	82.81%					1.62222	1.39079	Other
TRINITY_DN29261_c0_g1_i1	PREDICTED: transferrin-like	XP_013195744.1	Amyelois transitella	85.89%					1.625	1.39232	Other
TRINITY_DN28868_c0_g1_i1	transporter svop-1	XP_021190195.1	Helicoverpa armigera	89.36%					1.625	1.39232	Other
TRINITY_DN42521_c0_g1_i1	cathepsin B-like cysteine ase	ABK90823.1	Spodoptera exigua	91.69%	peptidase activity-IEA;regulation of catalytic activity-IEA;proteolysis-IEA;cysteine-type endopeptidase activity-IEA;cysteine-type peptidase activity-IEA;hydrolase activity-IEA	Molecular Function-IEA;Biological Process-IEA;Biological Process-IEA;Molecular Function-IEA;Molecular Function-IEA;Molecular Function-IEA	GO:0004197;GO:0006508;GO:0050790		1.625	1.39232	Other
TRINITY_DN42364_c0_g1_i1	spectrin alpha chain	ANG83465.1	Biston betularia	99.22%					1.63158	1.39593	Other
TRINITY_DN27217_c0_g1_i1	zinc finger 569 isoform X1	XP_021204024.1	Bombyx mori	55.48%				IPR012934;IPR013087;noIPR;noIPR;IPR012934;noIPR;IPR013087;IPR013087;IPR013087;IPR013087;IPR013087	1.63235	1.39635	Other
TRINITY_DN29239_c0_g1_i1	DNA repair complementing XP-A cells homolog isoform X2	XP_022119243.1	Pieris rapae	72.20%					1.63415	1.39734	Other
TRINITY_DN26342_c0_g1_i1	mitogen-activated kinase kinase kinase 15 isoform X2	XP_021182243.1	Helicoverpa armigera	98.78%					1.63636	1.39855	Other
TRINITY_DN37700_c0_g1_i1	lopap-like	XP_022123838.1	Pieris rapae	70.62%					1.64029	1.4007	Other
TRINITY_DN35680_c0_g2_i1	trafficking particle complex subunit 3	XP_013184065.1	Amyelois transitella	100.00%					1.64789	1.40484	Other
TRINITY_DN28567_c0_g1_i1	uncharacterized protein LOC110377222	XP_021191690.1	Helicoverpa armigera	62.31%					1.65385	1.40808	Other
TRINITY_DN27707_c0_g1_i1	hypothetical protein KGM_212959	OWR49050.1	Danaus plexippus plexippus	59.01%					1.65476	1.40858	Other
TRINITY_DN16095_c0_g1_i1	uncharacterized protein LOC101737225	XP_004931559.1	Bombyx mori	82.70%					1.65957	1.4112	Other
TRINITY_DN46725_c0_g1_i1	60S ribosomal L10	XP_021185283.1	Helicoverpa armigera	100.00%					1.66667	1.41504	Other
TRINITY_DN42684_c0_g1_i1	lysosomal alpha-mannosidase-like isoform X4	XP_021199416.1/XP_021199415.1	Helicoverpa armigera/Helicoverpa armigera	75.56%					1.66667	1.41504	Other
TRINITY_DN34241_c0_g1_i2	PREDICTED: uncharacterized protein LOC106126087	XP_013179006.1	Papilio xuthus	44.92%					1.66667	1.41504	Other
TRINITY_DN47291_c0_g1_i1	pyruvate kinase isoform X1	XP_004931176.3	Bombyx mori	89.19%					1.66667	1.41504	Other
TRINITY_DN46738_c0_g1_i1	ring box	XP_021184552.1/ABD36348.1/NP_001040275.1	Bombyx mori/Helicoverpa armigera/Bombyx mori	100.00%	zinc ion binding-IEA;metal ion binding-IEA	Molecular Function-IEA;Molecular Function-IEA	GO:0008270		1.66667	1.41504	Other
TRINITY_DN38427_c0_g1_i1	protein SMG5	XP_021181829.1	Helicoverpa armigera	90.03%					1.66667	1.41504	Other
TRINITY_DN45814_c0_g1_i1	protein pelota	XP_021184987.1	Helicoverpa armigera	97.33%					1.66667	1.41504	Other
TRINITY_DN29048_c0_g1_i1	focal adhesion kinase 1 isoform X4	XP_022119122.1/XP_022119121.1	Pieris rapae/Pieris rapae	95.38%					1.67164	1.41773	Other
TRINITY_DN35337_c0_g1_i1	uncharacterized protein LOC110375356	XP_021189110.1	Helicoverpa armigera	91.67%					1.6725	1.41819	Other
TRINITY_DN34676_c0_g1_i1	reverse transcriptase	KMQ93243.1	Lasius niger	62.79%					1.67361	1.41879	Other
TRINITY_DN33421_c0_g1_i1	uncharacterized protein LOC110374315	XP_021187653.1	Helicoverpa armigera	89.22%					1.68182	1.42321	Other
TRINITY_DN18143_c0_g1_i1	succinate dehydrogenase cytochrome b560 mitochondrial-like	XP_021195507.1	Helicoverpa armigera	70.11%					1.69792	1.43185	Other
TRINITY_DN36269_c0_g1_i1	39S ribosomal mitochondrial	XP_021188742.1	Helicoverpa armigera	90.57%					1.7129	1.43983	Other
TRINITY_DN45375_c0_g1_i1	uncharacterized protein LOC110371615 isoform X4	XP_021183663.1	Helicoverpa armigera	78.49%					1.71429	1.44057	Other
TRINITY_DN47479_c0_g1_i1	uncharacterized protein LOC110371492	XP_021183459.1	Helicoverpa armigera	76.46%					1.71429	1.44057	Other
TRINITY_DN29768_c0_g1_i1	Ecto-nucleotidase	KOB75488.1	Operophtera brumata	88.89%					1.73913	1.45372	Other
TRINITY_DN34722_c0_g1_i1	uncharacterized protein LOC110377707 isoform X1	XP_021192365.1	Helicoverpa armigera	64.08%					1.74465	1.45662	Other
TRINITY_DN44021_c0_g1_i1	uncharacterized protein LOC110374290	XP_021187623.1	Helicoverpa armigera	78.73%					1.75	1.45943	Other
TRINITY_DN46271_c0_g1_i1	mitochondrial carrier Rim2 isoform X1	XP_021192333.1	Helicoverpa armigera	97.25%					1.75	1.45943	Other
TRINITY_DN42367_c0_g1_i1	PREDICTED: uncharacterized protein LOC106139412	XP_013196303.1	Amyelois transitella	80.80%					1.75	1.45943	Other
TRINITY_DN45126_c0_g1_i1	uncharacterized protein LOC110377454	XP_021192042.1	Helicoverpa armigera	69.21%					1.75	1.45943	Other
TRINITY_DN40343_c0_g1_i1	cytochrome b5-like	XP_021196351.1	Helicoverpa armigera	78.23%					1.75	1.45943	Other
TRINITY_DN40343_c0_g1_i1	uncharacterized protein LOC110372302	XP_021184591.1	Helicoverpa armigera	86.19%					1.75	1.45943	Other
TRINITY_DN22269_c0_g1_i1	telomerase-binding EST1A-like	XP_021202743.1	Bombyx mori	95.35%					1.75159	1.46027	Other
TRINITY_DN37068_c0_g1_i2	uncharacterized protein LOC110384368	XP_021201305.1	Helicoverpa armigera	54.73%					1.75439	1.46173	Other
TRINITY_DN43179_c0_g1_i1	NADH dehydrogenase [ubiquinone] 1 beta subcomplex subunit mitochondrial	XP_021189729.1	Helicoverpa armigera	88.95%					1.76562	1.46761	Other
TRINITY_DN37594_c0_g1_i1	nucleoside diphosphate kinase homolog 5-like isoform X2	XP_021192981.1	Helicoverpa armigera	95.52%					1.77282	1.47135	Other
TRINITY_DN32623_c0_g1_i1	transmembrane 115	XP_004924305.1	Bombyx mori	98.09%					1.77358	1.47175	Other
TRINITY_DN19336_c0_g1_i1	neurofilament heavy polypeptide-like	XP_021200881.1	Helicoverpa armigera	84.00%					1.78261	1.47644	Other
TRINITY_DN35636_c0_g1_i1	CDK5 regulatory subunit-associated 1	XP_021195839.1	Helicoverpa armigera	92.26%					1.78268	1.47648	Other
TRINITY_DN37477_c0_g1_i1	solute carrier family 22 member 6-like	XP_021198913.1	Helicoverpa armigera	86.81%					1.78447	1.4774	Other
TRINITY_DN32919_c0_g1_i1	monocarboxylate transporter 7	XP_004927807.1	Bombyx mori	92.31%					1.78814	1.4793	Other
TRINITY_DN29758_c0_g1_i1	Nicotinate phosphoribosyltransferase	KPI94945.1	Papilio xuthus	98.43%					1.78832	1.4794	Other
TRINITY_DN40366_c0_g1_i1	kinase C-like	XP_011563929.1	Plutella xylostella	97.25%					1.79487	1.48278	Other
TRINITY_DN42966_c0_g1_i1	hypothetical protein KGM_200187	OWR42091.1	Danaus plexippus plexippus	64.21%					1.8	1.48543	Other
TRINITY_DN42966_c0_g1_i1	apolipophorins isoform X2	XP_021197526.1	Helicoverpa armigera	85.18%					1.8	1.48543	Other
TRINITY_DN19496_c0_g2_i1	pericentriolar material 1 -like isoform X3	XP_021193097.1	Helicoverpa armigera	79.17%					1.8	1.48543	Other
TRINITY_DN41924_c0_g1_i1	cytochrome c oxidase assembly mitochondrial	XP_021189945.1	Helicoverpa armigera	93.16%					1.8	1.48543	Other
TRINITY_DN44809_c0_g1_i1	AF497849_1yolk 3	AAM18116.1	Hyphantria cunea	50.33%				IPR013783;IPR003961;noIPR;noIPR;noIPR;noIPR;noIPR;IPR003961;noIPR;IPR003961	1.80769	1.48938	Other
TRINITY_DN35359_c0_g2_i1	probable palmitoyltransferase ZDHHC8	XP_021200148.1	Helicoverpa armigera	98.66%					1.80952	1.49033	Other
TRINITY_DN39793_c0_g1_i1	PREDICTED: uncharacterized protein LOC105381025	XP_011548968.1	Plutella xylostella	83.15%					1.8125	1.49185	Other
TRINITY_DN30413_c0_g1_i1	transcription factor IIIB 90 kDa subunit	XP_021196078.1/XP_021196077.1/XP_021196076.1	Helicoverpa armigera/Helicoverpa armigera/Helicoverpa armigera	85.13%					1.81429	1.49277	Other
TRINITY_DN35970_c0_g1_i1	ADP-ribose mitochondrial	XP_021185470.1	Helicoverpa armigera	80.39%					1.81481	1.49304	Other
TRINITY_DN37938_c0_g1_i1	5-demethoxyubiquinone mitochondrial	XP_021197150.1	Helicoverpa armigera	96.46%					1.82521	1.49836	Other
TRINITY_DN2451_c0_g1_i1	DUF2147 domain-containing	SFN60665.1/WP_091521561.1	Flavobacterium ummariense/Flavobacterium ummariense	88.24%					1.83333	1.5025	Other
TRINITY_DN38195_c0_g1_i1	vacuolar sorting-associated 37C	XP_021186642.1	Helicoverpa armigera	95.37%					1.83333	1.5025	Other
TRINITY_DN28151_c0_g1_i1	uncharacterized protein LOC110369620 isoform X2	XP_021180793.1	Helicoverpa armigera	68.97%					1.83516	1.50343	Other
TRINITY_DN22547_c0_g1_i1	formin CG32138	XP_013196821.1	Amyelois transitella	95.85%					1.84615	1.50901	Other
TRINITY_DN47758_c0_g1_i1	glucose-6-phosphate exchanger SLC37A2	XP_021192542.1	Helicoverpa armigera	97.50%					1.84615	1.50901	Other
TRINITY_DN34762_c0_g1_i1	general control of amino acid synthesis	NP_001040126.1/ABD36120.1	Bombyx mori/Bombyx mori	96.83%					1.85366	1.51281	Other
TRINITY_DN41548_c0_g1_i1	uncharacterized protein LOC101740379 isoform X2	XP_004930359.1	Bombyx mori	74.59%					1.85714	1.51457	Other
TRINITY_DN32152_c0_g1_i1	vacuolar sorting-associated 54	XP_021183580.1	Helicoverpa armigera	98.43%					1.85714	1.51457	Other
TRINITY_DN34439_c0_g2_i1	aquaporin AQPAe.a	XP_021196925.1	Helicoverpa armigera	95.94%					1.86154	1.51679	Other
TRINITY_DN33393_c0_g2_i1	RNA-directed DNA polymerase	KOB75266.1/KOB78694.1	Operophtera brumata/Operophtera brumata	54.93%					1.8677	1.5199	Other
TRINITY_DN36239_c0_g1_i1	sprint isoform X4	XP_021194649.1	Helicoverpa armigera	92.31%					1.87155	1.52183	Other
TRINITY_DN41684_c0_g1_i1	28S ribosomal mitochondrial	XP_021197925.1	Helicoverpa armigera	91.11%					1.875	1.52356	Other
TRINITY_DN7822_c0_g1_i1	nucleoside diphosphate kinase 7-like	XP_021194047.1	Helicoverpa armigera	89.76%					1.875	1.52356	Other
TRINITY_DN44611_c0_g1_i1	uncharacterized protein LOC110372574	XP_021185048.1	Helicoverpa armigera	98.17%					1.88889	1.53051	Other
TRINITY_DN35736_c0_g1_i1	uncharacterized protein LOC110371204	XP_021183008.1	Helicoverpa armigera	63.38%					1.89871	1.53541	Other
TRINITY_DN24187_c0_g1_i1	PAX-interacting 1	XP_013184195.1	Amyelois transitella	92.95%					1.90654	1.5393	Other
TRINITY_DN45612_c0_g1_i1	mucin-5AC	XP_021194855.1	Helicoverpa armigera	76.15%					1.92537	1.54862	Other
TRINITY_DN43534_c0_g1_i1	RNA-binding orb2	KPJ14018.1	Papilio machaon	99.32%					1.95833	1.56478	Other
TRINITY_DN27692_c0_g1_i1	myotubularin-related 10-B	XP_021191225.1	Helicoverpa armigera	97.44%					1.96585	1.56845	Other
TRINITY_DN27942_c0_g1_i1	uncharacterized protein LOC101736239	XP_004929926.1	Bombyx mori	56.25%				noIPR;noIPR;noIPR;noIPR;noIPR;noIPR;noIPR;noIPR;noIPR;noIPR;noIPR;noIPR;noIPR	1.9697	1.57032	Other
TRINITY_DN27763_c0_g1_i1	E3 ubiquitin- ligase RNF126-like isoform X1	XP_021191216.1	Helicoverpa armigera	91.20%					1.97059	1.57075	Other
TRINITY_DN24456_c0_g1_i1	retinol dehydrogenase 13-like	XP_021183837.1	Helicoverpa armigera	87.74%					1.9863	1.57836	Other
TRINITY_DN47541_c0_g1_i1	protein eiger	XP_021185603.1	Helicoverpa armigera	83.33%					2	1.58496	Other
TRINITY_DN39134_c0_g1_i1	probable cytosolic oligopeptidase A	XP_021189319.1	Helicoverpa armigera	91.54%					2	1.58496	Other
TRINITY_DN39125_c0_g1_i1	transmembrane 131 homolog	XP_021188758.1	Helicoverpa armigera	84.82%					2	1.58496	Other
TRINITY_DN17827_c0_g1_i1	mucin-17	XP_021197671.1	Helicoverpa armigera	76.15%					2	1.58496	Other
TRINITY_DN39514_c0_g1_i1	uncharacterized protein LOC110378285	XP_021193154.1	Helicoverpa armigera	62.58%				IPR015943;noIPR;noIPR;noIPR;noIPR;noIPR;noIPR;noIPR;noIPR;noIPR	2	1.58496	Other
TRINITY_DN46618_c0_g1_i1	uncharacterized protein LOC110381094	XP_021196976.1	Helicoverpa armigera	56.12%				noIPR;noIPR;noIPR	2	1.58496	Other
TRINITY_DN43233_c0_g1_i1	high mobility group D-like	XP_013194833.1	Amyelois transitella	90.60%					2	1.58496	Other
TRINITY_DN46425_c0_g1_i1	class 2 F G isoform-like	XP_021200399.1	Helicoverpa armigera	100.00%					2	1.58496	Other
TRINITY_DN47398_c0_g1_i1	hypothetical protein	SFN12892.1/WP_091517722.1	Flavobacterium ummariense/Flavobacterium ummariense	64.00%				noIPR;noIPR;noIPR;noIPR;noIPR;noIPR;noIPR;noIPR;noIPR;noIPR;noIPR;noIPR	2	1.58496	Other
TRINITY_DN34585_c0_g1_i1	deoxynucleoside kinase-like	XP_021190706.1	Helicoverpa armigera	92.61%					2	1.58496	Other
TRINITY_DN39981_c0_g1_i1	cytochrome c oxidase subunit mitochondrial-like	XP_021191129.1	Helicoverpa armigera	84.82%					2	1.58496	Other
TRINITY_DN18032_c0_g1_i1	UHRF1-binding 1-	XP_011567703.1	Plutella xylostella	86.23%					2	1.58496	Other
TRINITY_DN47962_c0_g1_i1	solute carrier family 22 member 6	XP_004927498.1	Bombyx mori	86.19%					2	1.58496	Other
TRINITY_DN32554_c0_g1_i1	Centaurin-gamma-1A, partial	ASO76476.1	Spodoptera littoralis	100.00%					2	1.58496	Other
TRINITY_DN29051_c0_g1_i1	PREDICTED: LOW QUALITY PROTEIN: tankyrase-1-like	XP_011548652.1	Plutella xylostella	96.43%					2	1.58496	Other
TRINITY_DN38915_c0_g1_i1	PREDICTED: protein l(2)37Cc	XP_013181397.1	Papilio xuthus	99.27%					2	1.58496	Other
TRINITY_DN40705_c0_g1_i1	tetratricopeptide repeat 1-like	XP_013143096.1	Papilio polytes	82.29%					2	1.58496	Other
TRINITY_DN32173_c0_g1_i1	beta-arrestin-1-like	XP_021194239.1	Helicoverpa armigera	86.18%					2	1.58496	Other
TRINITY_DN8004_c0_g1_i1	uncharacterized protein LOC110375605	XP_021189446.1	Helicoverpa armigera	44.57%				noIPR	2	1.58496	Other
TRINITY_DN41338_c0_g1_i1	uncharacterized protein LOC111031087	XP_022166569.1/XP_022166571.1	Myzus persicae/Myzus persicae	77.69%					2	1.58496	Other
TRINITY_DN27130_c0_g1_i1	caskin-1 isoform X4	XP_021184204.1	Helicoverpa armigera	100.00%					2.00462	1.58718	Other
TRINITY_DN31370_c0_g1_i1	uncharacterized protein LOC110378991	XP_021194147.1	Helicoverpa armigera	94.26%					2.01014	1.58983	Other
TRINITY_DN32141_c0_g1_i1	endonuclease-reverse transcriptase	ADI61831.1	Bombyx mori	76.32%	nucleic acid phosphodiester bond hydrolysis-IEA;RNA-directed DNA polymerase activity-IEA;endonuclease activity-IEA;RNA-dependent DNA replication-IEA	Biological Process-IEA;Molecular Function-IEA;Molecular Function-IEA;Biological Process-IEA	GO:0003824;GO:0090304		2.02479	1.59684	Other
TRINITY_DN23993_c0_g1_i1	uncharacterized protein LOC110379302	XP_021194587.1	Helicoverpa armigera	75.30%					2.03125	1.59991	Other
TRINITY_DN32983_c0_g1_i1	short coiled-coil homolog	XP_013186040.1	Amyelois transitella	97.78%					2.03354	1.601	Other
TRINITY_DN38726_c0_g1_i1	PREDICTED: protein FAM32A-like	XP_013187237.1	Amyelois transitella	91.96%					2.03571	1.60204	Other
TRINITY_DN36764_c0_g1_i1	leucine-rich repeat-containing 74B-like	XP_021180936.1	Helicoverpa armigera	66.23%					2.04167	1.60486	Other
TRINITY_DN31460_c0_g1_i1	dnaJ (Hsp40) homolog 11 isoform X1	XP_012548052.1/AFC01225.1	Bombyx mori/Bombyx mori	75.25%					2.0442	1.60606	Other
TRINITY_DN43537_c0_g1_i1	zinc finger 79-like	XP_013200362.1	Amyelois transitella	87.26%					2.05	1.60881	Other
TRINITY_DN27372_c0_g1_i1	uncharacterized protein LOC101744638	XP_004923373.1	Bombyx mori	55.56%				noIPR;IPR000504	2.05063	1.60911	Other
TRINITY_DN32521_c0_g1_i1	centromere-associated E-like isoform X3	XP_021199855.1	Helicoverpa armigera	56.38%				noIPR;noIPR;noIPR	2.05102	1.60929	Other
TRINITY_DN34101_c0_g1_i1	arginine N-methyltransferase 5	XP_021200437.1	Helicoverpa armigera	84.00%					2.05542	1.61137	Other
TRINITY_DN23273_c0_g2_i1	exocyst complex component 6	XP_021184282.1	Helicoverpa armigera	96.30%					2.06349	1.61518	Other
TRINITY_DN13592_c0_g1_i1	casein kinase I	XP_021191502.1	Helicoverpa armigera	97.40%					2.06667	1.61667	Other
TRINITY_DN35186_c0_g1_i1	uncharacterized protein LOC110383804 isoform X1	XP_021200386.1/XP_021200387.1	Helicoverpa armigera/Helicoverpa armigera	72.24%					2.06838	1.61748	Other
TRINITY_DN28396_c0_g1_i1	PREDICTED: uncharacterized protein LOC105382830 isoform X1	XP_011565950.1/XP_011551084.1	Plutella xylostella/Plutella xylostella	83.18%					2.07692	1.62149	Other
TRINITY_DN38874_c0_g1_i1	ubiquitin specific peptidase 14	OWR49441.1	Danaus plexippus plexippus	89.81%					2.07692	1.62149	Other
TRINITY_DN42246_c0_g1_i1	titin isoform X2	XP_021198140.1	Helicoverpa armigera	77.74%					2.07692	1.62149	Other
TRINITY_DN29285_c0_g1_i1	uncharacterized protein LOC110377707 isoform X2	XP_021192366.1	Helicoverpa armigera	80.13%					2.09028	1.62774	Other
TRINITY_DN8873_c0_g1_i1	MAGUK p55 subfamily member 5	KPJ15670.1	Papilio machaon	91.46%					2.09091	1.62803	Other
TRINITY_DN33649_c0_g1_i1	nuclease HARBI1	XP_013189671.1	Amyelois transitella	84.62%					2.1	1.63227	Other
TRINITY_DN51594_c0_g1_i1	nuclear RNA export factor 1-like	XP_021190357.1	Helicoverpa armigera	74.29%					2.1	1.63227	Other
TRINITY_DN39272_c0_g1_i1	excitatory amino acid transporter 3	XP_021181214.1	Helicoverpa armigera	96.13%					2.10526	1.63472	Other
TRINITY_DN43696_c0_g1_i1	hypothetical protein AB894_15365, partial	KLV34194.1	Piscirickettsia salmonis	66.85%					2.125	1.64386	Other
TRINITY_DN49058_c0_g1_i1	arf-GAP with SH3 ANK repeat and PH domain-containing 1 isoform X1	XP_021200306.1	Helicoverpa armigera	95.59%					2.12727	1.64491	Other
TRINITY_DN27417_c0_g1_i1	PREDICTED: uncharacterized protein LOC106133923	XP_013189248.1	Amyelois transitella	87.18%					2.13158	1.64689	Other
TRINITY_DN37727_c0_g1_i2	UPF0587 GA18326	XP_013171478.1	Papilio xuthus	96.27%					2.13472	1.64834	Other
TRINITY_DN25419_c0_g1_i1	uncharacterized protein LOC110375186	XP_021188889.1	Helicoverpa armigera	96.10%					2.14286	1.65208	Other
TRINITY_DN37457_c0_g1_i1	uncharacterized protein LOC110382181	XP_021198363.1	Helicoverpa armigera	64.12%					2.14286	1.65208	Other
TRINITY_DN35151_c0_g1_i1	sorting nexin-2	XP_021183085.1	Helicoverpa armigera	97.13%					2.16667	1.66297	Other
TRINITY_DN41735_c0_g1_i1	eukaryotic translation initiation factor 3 subunit A-like	XP_021196133.1	Helicoverpa armigera	97.28%					2.16667	1.66297	Other
TRINITY_DN39415_c0_g1_i1	ubiquitin carboxyl-terminal hydrolase isozyme L3-like	XP_021200419.1/XP_021196161.1	Helicoverpa armigera/Helicoverpa armigera	91.30%					2.16667	1.66297	Other
TRINITY_DN37134_c0_g2_i1	E3 ubiquitin- ligase Bre1 isoform X2	XP_011559868.1	Plutella xylostella	91.71%					2.16667	1.66297	Other
TRINITY_DN38219_c0_g1_i1	uncharacterized protein LOC110381137 isoform X2	XP_021197021.1	Helicoverpa armigera	56.40%				noIPR;noIPR;noIPR;noIPR	2.16667	1.66297	Other
TRINITY_DN30049_c0_g1_i1	F-box only 42	XP_021185984.1	Helicoverpa armigera	91.53%					2.16749	1.66334	Other
TRINITY_DN4403_c0_g1_i1	periodic tryptophan 2 homolog	XP_021182721.1	Helicoverpa armigera	97.78%					2.1686	1.66385	Other
TRINITY_DN35831_c0_g2_i1	oxidoreductase GLYR1 homolog isoform X1	XP_021202075.1	Bombyx mori	88.10%					2.17423	1.66641	Other
TRINITY_DN43685_c0_g1_i1	zinc finger matrin-type CG9776	XP_021187464.1	Helicoverpa armigera	62.18%					2.18182	1.66985	Other
TRINITY_DN45949_c0_g1_i1	ommochrome-binding -like	XP_021198969.1	Helicoverpa armigera	77.82%					2.18182	1.66985	Other
TRINITY_DN7580_c0_g1_i1	uncharacterized protein LOC110384631	XP_021201697.1	Helicoverpa armigera	93.99%					2.2	1.67807	Other
TRINITY_DN41942_c0_g1_i1	I m not dead yet-like	XP_022114458.1	Pieris rapae	77.15%					2.2	1.67807	Other
TRINITY_DN38311_c0_g1_i1	puromycin-sensitive aminopeptidase	XP_021195025.1	Helicoverpa armigera	98.63%					2.20833	1.68182	Other
TRINITY_DN32068_c0_g1_i1	cytochrome c oxidase assembly COX19	XP_013197403.1	Amyelois transitella	94.94%					2.21019	1.68266	Other
TRINITY_DN28980_c0_g1_i1	TBC1 domain family member 12-like	XP_021186705.1	Helicoverpa armigera	93.65%					2.21053	1.68281	Other
TRINITY_DN38208_c0_g1_i1	L-threonine ammonia-lyase-like	XP_013171037.1	Papilio xuthus	84.36%					2.21622	1.68536	Other
TRINITY_DN34024_c0_g1_i1	PREDICTED: uncharacterized protein LOC105569517	XP_011881426.1	Vollenhovia emeryi	73.66%				IPR000477;noIPR;noIPR;noIPR;IPR026523;IPR000477;noIPR;noIPR	2.2381	1.69515	Other
TRINITY_DN24859_c0_g1_i1	ankyrin repeat domain-containing 50	XP_021193473.1	Helicoverpa armigera	82.72%					2.24031	1.69613	Other
TRINITY_DN37971_c0_g1_i1	kxDL motif-containing CG10681	XP_021190904.1	Helicoverpa armigera	93.50%					2.24242	1.69707	Other
TRINITY_DN32563_c0_g1_i1	protein FAM107B	XP_021189037.1	Helicoverpa armigera	77.63%					2.24296	1.69731	Other
TRINITY_DN39286_c0_g1_i1	anillin-like	XP_021197888.1	Helicoverpa armigera	88.89%					2.25	1.70044	Other
TRINITY_DN40572_c0_g1_i1	39S ribosomal mitochondrial	XP_021186877.1	Helicoverpa armigera	92.26%					2.25	1.70044	Other
TRINITY_DN38593_c0_g1_i1	nucleolar pre-ribosomal-associated 1	XP_021195835.1	Helicoverpa armigera	87.70%					2.25	1.70044	Other
TRINITY_DN44232_c0_g1_i1	coatomer subunit beta isoform X1	XP_021194681.1	Helicoverpa armigera	87.36%					2.25	1.70044	Other
TRINITY_DN34714_c0_g2_i1	shifted isoform X1	XP_022115707.1	Pieris rapae	90.76%					2.25776	1.70388	Other
TRINITY_DN28899_c0_g1_i1	guanine nucleotide-releasing factor 2 isoform X9	XP_021182457.1	Helicoverpa armigera	95.08%					2.2622	1.70584	Other
TRINITY_DN43408_c0_g1_i1	uncharacterized protein LOC110374818	XP_021188380.1	Helicoverpa armigera	62.21%					2.26316	1.70627	Other
TRINITY_DN41176_c0_g1_i1	probable arginine N-methyltransferase 6	XP_011555830.1	Plutella xylostella	82.95%					2.30769	1.72583	Other
TRINITY_DN39682_c0_g1_i1	uncharacterized protein LOC110380099 isoform X3	XP_021195672.1	Helicoverpa armigera	72.46%				noIPR;noIPR	2.33333	1.73697	Other
TRINITY_DN32382_c0_g1_i1	hypothetical protein RR48_05214	KPJ13105.1	Papilio machaon	60.87%				IPR007588	2.33333	1.73697	Other
TRINITY_DN32459_c0_g1_i1	tripartite motif-containing 61 isoform X1	XP_021181989.1	Helicoverpa armigera	60.00%				IPR001841;IPR013083;IPR018957;IPR017907;noIPR;noIPR;noIPR;IPR001841;noIPR	2.35811	1.74765	Other
TRINITY_DN36145_c0_g1_i1	ribonuclease P MRP subunit POP5	XP_021180850.1	Helicoverpa armigera	93.42%					2.36667	1.75132	Other
TRINITY_DN43322_c0_g1_i1	synaptosomal-associated 29	XP_021182437.1	Helicoverpa armigera	82.53%					2.375	1.75489	Other
TRINITY_DN43375_c0_g1_i1	guanine nucleotide-binding G(f) subunit alpha isoform X2	XP_022115682.1	Pieris rapae	91.08%					2.3809	1.75741	Other
TRINITY_DN48137_c0_g1_i1	glutathione S-transferase 1-like	XP_021188754.1	Helicoverpa armigera	90.06%					2.4	1.76553	Other
TRINITY_DN20270_c0_g1_i1	uncharacterized protein LOC110384005 isoform X1	XP_021200688.1	Helicoverpa armigera	95.77%					2.4	1.76553	Other
TRINITY_DN45906_c0_g1_i1	UNC93-like protein	XP_021193962.1/XP_021193961.1	Helicoverpa armigera/Helicoverpa armigera	96.88%					2.4	1.76553	Other
TRINITY_DN17766_c0_g1_i1	homeobox PKNOX2-like	XP_021198732.1	Helicoverpa armigera	93.75%					2.40496	1.76764	Other
TRINITY_DN47979_c0_g1_i1	uncharacterized protein LOC111000277	XP_022125355.1	Pieris rapae	85.43%					2.40909	1.76939	Other
TRINITY_DN32943_c0_g1_i1	ATP-binding cassette sub-family C member 1	ADB45217.1	Trichoplusia ni	78.42%	metabolic process-IEA;ATPase activity, coupled to transmembrane movement of substances-IEA;nucleotide binding-IEA;transmembrane transport-IEA;integral component of membrane-IEA;transport-IEA;ATP binding-IEA;ATPase activity-IEA;transporter activity-IEA	Biological Process-IEA;Molecular Function-IEA;Molecular Function-IEA;Biological Process-IEA;Cellular Component-IEA;Biological Process-IEA;Molecular Function-IEA;Molecular Function-IEA;Molecular Function-IEA	GO:0000166;GO:0005215;GO:0006810;GO:0016887		2.44444	1.78427	Other
TRINITY_DN44696_c0_g1_i1	dolichyl-diphosphooligosaccharide-- glycosyltransferase 48 kDa subunit	XP_021185355.1	Helicoverpa armigera	96.55%					2.46	1.79077	Other
TRINITY_DN35833_c0_g1_i1	FAST kinase domain-containing mitochondrial	XP_021184647.1	Helicoverpa armigera	82.75%					2.48092	1.79947	Other
TRINITY_DN27309_c0_g1_i1	ubiquitin carboxyl-terminal hydrolase 31	XP_021189529.1	Helicoverpa armigera	82.61%					2.49206	1.80408	Other
TRINITY_DN17620_c0_g1_i1	Uncharacterized protein OBRU01_02033	KOB78466.1	Operophtera brumata	78.92%					2.5	1.80735	Other
TRINITY_DN43211_c0_g1_i1	NADH dehydrogenase [ubiquinone] 1 alpha subcomplex subunit 11-like	XP_013162937.1	Papilio xuthus	73.71%				IPR003397;noIPR;noIPR;noIPR;noIPR;noIPR;noIPR;noIPR;noIPR;noIPR;noIPR;noIPR	2.5	1.80735	Other
TRINITY_DN46203_c0_g1_i1	leucine-rich repeat transmembrane neuronal 2	XP_021192460.1	Helicoverpa armigera	84.56%					2.52381	1.81714	Other
TRINITY_DN37794_c0_g1_i2	cytochrome P450	ABB69054.1	Helicoverpa armigera	74.79%	iron ion binding-IEA;oxidoreductase activity, acting on paired donors, with incorporation or reduction of molecular oxygen-IEA;metal ion binding-IEA;oxidoreductase activity-IEA;heme binding-IEA;oxidation-reduction process-IEA;monooxygenase activity-IEA	Molecular Function-IEA;Molecular Function-IEA;Molecular Function-IEA;Molecular Function-IEA;Molecular Function-IEA;Biological Process-IEA;Molecular Function-IEA	GO:0004497;GO:0005506;GO:0016705;GO:0020037;GO:0055114		2.53846	1.82312	Other
TRINITY_DN14855_c0_g1_i1	cilia- and flagella-associated 58	XP_012552272.2	Bombyx mori	87.01%					2.53846	1.82312	Other
TRINITY_DN41925_c0_g1_i1	derlin-1	XP_021192250.1	Helicoverpa armigera	93.57%					2.57143	1.8365	Other
TRINITY_DN19982_c0_g1_i1	mediator of RNA polymerase II transcription subunit 12-like isoform X3	XP_021187474.1	Helicoverpa armigera	95.65%					2.58475	1.84187	Other
TRINITY_DN37049_c0_g1_i1	60S ribosome subunit biogenesis NIP7 homolog	XP_021183443.1	Helicoverpa armigera	100.00%					2.59091	1.84435	Other
TRINITY_DN19150_c0_g1_i1	glutamate receptor kainate 5-like	XP_013138071.1	Papilio polytes	77.46%					2.60744	1.85097	Other
TRINITY_DN37348_c0_g1_i1	transport and Golgi organization 1	XP_021182234.1	Helicoverpa armigera	95.61%					2.64286	1.86507	Other
TRINITY_DN36390_c0_g1_i2	Uncharacterized protein OBRU01_11082	KOB68965.1	Operophtera brumata	68.67%					2.66622	1.87429	Other
TRINITY_DN48744_c0_g1_i1	Homeobox aristaless-like 4	KPI93304.1	Papilio xuthus	70.04%					2.66667	1.87447	Other
TRINITY_DN37278_c0_g1_i1	TOM1 2	XP_021193301.1	Helicoverpa armigera	97.19%					2.67568	1.87801	Other
TRINITY_DN46680_c0_g1_i1	hypothetical protein	BAV01248.1	Mythimna separata	69.08%					2.69231	1.88452	Other
TRINITY_DN31502_c0_g1_i1	uncharacterized protein LOC110373755 isoform X1	XP_021186769.1	Helicoverpa armigera	65.49%					2.7037	1.88897	Other
TRINITY_DN36546_c0_g1_i1	hypothetical protein KGM_215659	OWR43536.1	Danaus plexippus plexippus	47.46%					2.71117	1.89187	Other
TRINITY_DN2157_c0_g1_i1	transmembrane channel 3 isoform X2	XP_021194072.1	Helicoverpa armigera	86.42%					2.71429	1.89308	Other
TRINITY_DN24200_c0_g1_i1	uncharacterized protein LOC110372089	XP_021184295.1	Helicoverpa armigera	73.49%					2.71429	1.89308	Other
TRINITY_DN17128_c0_g1_i1	peroxisomal biogenesis factor 6	XP_021186313.1	Helicoverpa armigera	93.87%					2.71795	1.89451	Other
TRINITY_DN38286_c0_g1_i1	rab GTPase-binding effector 1	XP_021199911.1	Helicoverpa armigera	89.36%					2.72727	1.89812	Other
TRINITY_DN39196_c0_g1_i1	protein ELYS	XP_021184164.1	Helicoverpa armigera	82.14%					2.75	1.90689	Other
TRINITY_DN41805_c0_g1_i1	uncharacterized protein LOC110371360	XP_021183238.1	Helicoverpa armigera	77.33%					2.75	1.90689	Other
TRINITY_DN32163_c0_g1_i1	uncharacterized protein CG4449-like	XP_021201781.1	Helicoverpa armigera	56.91%				noIPR	2.78161	1.919	Other
TRINITY_DN32163_c0_g1_i1	phosphatidylinositol 4-phosphate 3-kinase C2 domain-containing subunit alpha	XP_021193236.1	Helicoverpa armigera	85.89%					2.78161	1.919	Other
TRINITY_DN40328_c0_g1_i1	uncharacterized protein LOC110374333 isoform X2	XP_021187679.1	Helicoverpa armigera	90.12%					2.78571	1.92057	Other
TRINITY_DN18687_c0_g1_i1	E3 ubiquitin- ligase TRIP12	XP_021181227.1	Helicoverpa armigera	86.98%					2.8	1.926	Other
TRINITY_DN45729_c0_g1_i1	bolA-like 3	NP_001040378.1/ABF51277.1	Bombyx mori/Bombyx mori	81.03%					2.8	1.926	Other
TRINITY_DN25882_c0_g1_i1	transportin-3	XP_021198005.1	Helicoverpa armigera	95.36%					2.8209	1.93391	Other
TRINITY_DN42203_c0_g1_i1	neuroglian	BAI49425.1	Mythimna separata	96.22%					2.83333	1.9386	Other
TRINITY_DN34925_c0_g1_i1	uncharacterized protein LOC105841443	XP_021202441.1	Bombyx mori	77.70%					2.83333	1.9386	Other
TRINITY_DN21938_c0_g1_i1	class 3	KVH87766.1	Cynara cardunculus var. scolymus	88.35%					2.84211	1.9419	Other
TRINITY_DN43177_c0_g1_i1	piggyBac transposable element-derived 2-like	XP_014361399.1	Papilio machaon	54.22%				IPR029526;noIPR;noIPR;noIPR;noIPR;noIPR;noIPR	2.84375	1.94251	Other
TRINITY_DN35117_c0_g1_i1	trafficking particle complex subunit 2	XP_004926037.1	Bombyx mori	96.77%	cytoplasm-IEA;transport-IEA;ER to Golgi vesicle-mediated transport-IEA;intracellular-IEA	Cellular Component-IEA;Biological Process-IEA;Biological Process-IEA;Cellular Component-IEA	GO:0005737;GO:0006888		2.84567	1.94323	Other
TRINITY_DN39926_c0_g1_i1	zinc finger 845-like	XP_021196434.1	Helicoverpa armigera	88.62%					2.85714	1.94753	Other
TRINITY_DN40535_c0_g1_i1	E3 ubiquitin- ligase TRIP12	XP_021181227.1	Helicoverpa armigera	98.43%					2.85714	1.94753	Other
TRINITY_DN41576_c0_g1_i1	cartilage oligomeric matrix isoform X1	XP_021190289.1/XP_021190211.1/XP_021190361.1	Helicoverpa armigera/Helicoverpa armigera/Helicoverpa armigera	89.95%					2.85714	1.94753	Other
TRINITY_DN42300_c0_g1_i1	aldehyde dehydrogenase mitochondrial-like	XP_021182274.1	Helicoverpa armigera	95.43%					2.85714	1.94753	Other
TRINITY_DN35395_c0_g1_i1	filamin-A isoform X4	XP_021201911.1/XP_021201912.1	Bombyx mori/Bombyx mori	97.02%					2.87065	1.95257	Other
TRINITY_DN40102_c0_g1_i1	histone-lysine N-methyltransferase	XP_021188097.1	Helicoverpa armigera	67.42%					2.88235	1.95693	Other
TRINITY_DN29179_c0_g1_i1	eukaryotic translation initiation factor 4 gamma 2	OWR45517.1	Danaus plexippus plexippus	96.23%					2.89831	1.96285	Other
TRINITY_DN33886_c0_g1_i1	uncharacterized protein LOC110997195	XP_022120930.1	Pieris rapae	82.88%					2.89916	1.96316	Other
TRINITY_DN44961_c0_g1_i1	AP-1 complex subunit gamma-1 isoform X6	XP_021185341.1	Helicoverpa armigera	88.15%					2.92857	1.974	Other
TRINITY_DN20362_c0_g1_i1	4-aminobutyrate mitochondrial-	XP_011565738.1	Plutella xylostella	85.00%					2.93103	1.97491	Other
TRINITY_DN30975_c0_g1_i1	dynactin subunit 1	XP_021196595.1	Helicoverpa armigera	91.79%					2.93878	1.97775	Other
TRINITY_DN34845_c0_g1_i1	5 -3 exoribonuclease 2 homolog	XP_021191887.1	Helicoverpa armigera	91.55%					2.98534	1.9947	Other
TRINITY_DN36738_c0_g1_i1	MICOS complex subunit MIC19-like	XP_021187367.1	Helicoverpa armigera	82.58%					3	2	Other
TRINITY_DN45968_c0_g1_i1	uncharacterized transmembrane DDB_G0289901-like	XP_021188791.1	Helicoverpa armigera	38.63%				noIPR;noIPR;noIPR;noIPR;noIPR;noIPR;noIPR;noIPR;noIPR;noIPR	3	2	Other
TRINITY_DN40586_c0_g1_i1	CUGBP Elav-like family member 1 isoform X3	XP_014369332.1	Papilio machaon	93.53%					3	2	Other
TRINITY_DN41941_c0_g1_i1	splicing factor 3B subunit 1	XP_021181336.1	Helicoverpa armigera	98.14%					3	2	Other
TRINITY_DN47251_c0_g1_i1	PREDICTED: putative uncharacterized protein FLJ37770	XP_018575074.1	Anoplophora glabripennis	93.44%					3	2	Other
TRINITY_DN39365_c0_g1_i1	hypothetical protein RR48_15408	KPJ09267.1	Papilio machaon	67.74%					3	2	Other
TRINITY_DN37629_c0_g1_i1	GAS2 3 isoform X2	XP_021187085.1	Helicoverpa armigera	93.75%					3	2	Other
TRINITY_DN29292_c0_g1_i1	insulin receptor substrate 1	XP_021190992.1	Helicoverpa armigera	64.57%					3	2	Other
TRINITY_DN31868_c0_g1_i1	zinc finger 182-like isoform X4	XP_021198541.1	Helicoverpa armigera	83.26%					3	2	Other
TRINITY_DN38110_c0_g1_i1	UPF0183 CG7083-	XP_021198772.1	Helicoverpa armigera	94.12%					3	2	Other
TRINITY_DN40542_c0_g1_i1	mitochondrial inner membrane OXA1L	XP_004929631.1	Bombyx mori	91.41%	membrane-IEA;integral component of membrane-IEA;protein insertion into membrane-IEA	Cellular Component-IEA;Cellular Component-IEA;Biological Process-IEA	GO:0016021;GO:0051205		3	2	Other
TRINITY_DN40828_c0_g1_i1	dual specificity kinase YAK1 isoform X3	XP_021191636.1	Helicoverpa armigera	89.60%					3	2	Other
TRINITY_DN38744_c0_g1_i1	angiotensin-converting enzyme-like isoform X1	XP_021189515.1	Helicoverpa armigera	94.44%					3	2	Other
TRINITY_DN40386_c0_g1_i1	RNA-binding 15	XP_021183022.1	Helicoverpa armigera	96.54%					3	2	Other
TRINITY_DN40828_c0_g1_i1	BRISC and BRCA1-A complex member 1-like	XP_021200528.1	Helicoverpa armigera	89.88%					3	2	Other
TRINITY_DN42933_c0_g1_i1	protein obstructor-E-like	XP_021194365.1	Helicoverpa armigera	92.02%					3	2	Other
TRINITY_DN39223_c0_g1_i1	uncharacterized protein LOC110369759	XP_021180979.1	Helicoverpa armigera	53.12%				noIPR	3	2	Other
TRINITY_DN46770_c0_g1_i1	glutathione S-transferase 1-like	XP_021191534.1	Helicoverpa armigera	78.70%					3	2	Other
TRINITY_DN38744_c0_g1_i1	RPII140-upstream gene	XP_021200984.1	Helicoverpa armigera	82.35%					3	2	Other
TRINITY_DN38955_c0_g1_i1	glutathione S-transferase delta 3	NP_001037546.1/ABC79690.1	Bombyx mori/Bombyx mori	85.00%	metabolic process-IEA;transferase activity-IEA	Biological Process-IEA;Molecular Function-IEA	GO:0008152;GO:0016740		3.0625	2.02237	Other
TRINITY_DN35031_c0_g1_i1	N-cetylglucosamine-6-phosphate deacetylase	AGQ53951.1	Spodoptera litura	93.10%	N-acetylglucosamine metabolic process-IEA;carbohydrate metabolic process-IEA;N-acetylglucosamine-6-phosphate deacetylase activity-IEA;hydrolase activity-IEA;hydrolase activity, acting on carbon-nitrogen (but not peptide) bonds-IEA	Biological Process-IEA;Biological Process-IEA;Molecular Function-IEA;Molecular Function-IEA;Molecular Function-IEA	GO:0005975;GO:0006044;GO:0008448		3.07436	2.02657	Other
TRINITY_DN37514_c0_g3_i2	exosome complex component RRP42 isoform X1	XP_011568647.1	Plutella xylostella	86.81%					3.0885	2.03157	Other
TRINITY_DN47787_c0_g2_i1	tubulin alpha chain	ABU94676.1/XP_021185211.1/ABU94677.1/ACR07789.1/ABU94678.1/ABU94679.1	Helicoverpa armigera/Xestia c-nigrum/Mythimna separata/Spodoptera exigua/Agrotis ipsilon/Heliothis virescens	100.00%	cytoskeleton-IEA;protein polymerization-IEA;metabolic process-IEA;GTP binding-IEA;nucleotide binding-IEA;cytoplasm-IEA;GTPase activity-IEA;protein complex-IEA;structural constituent of cytoskeleton-IEA;microtubule-IEA;microtubule-based process-IEA	Cellular Component-IEA;Biological Process-IEA;Biological Process-IEA;Molecular Function-IEA;Molecular Function-IEA;Cellular Component-IEA;Molecular Function-IEA;Cellular Component-IEA;Molecular Function-IEA;Cellular Component-IEA;Biological Process-IEA	GO:0003924;GO:0005200;GO:0005525;GO:0005737;GO:0005874;GO:0007017;GO:0008152;GO:0051258		3.09091	2.03242	Other
TRINITY_DN41167_c0_g1_i1	folliculin	XP_021192704.1	Helicoverpa armigera	88.86%					3.11111	2.03953	Other
TRINITY_DN36386_c0_g1_i1	zinc finger CCCH domain-containing 13 isoform X1	XP_021186629.1/XP_021186628.1	Helicoverpa armigera/Helicoverpa armigera	100.00%					3.13577	2.04816	Other
TRINITY_DN33385_c0_g1_i1	protein D3-like	XP_021196602.1	Helicoverpa armigera	81.17%					3.13684	2.04853	Other
TRINITY_DN46785_c0_g1_i1	prion-like-(Q N-rich) domain-bearing 25	XP_022125888.1/XP_022125889.1/XP_022125890.1	Pieris rapae/Pieris rapae/Pieris rapae	90.14%					3.14286	2.05063	Other
TRINITY_DN38667_c0_g1_i1	pantothenate kinase 4 isoform X1	XP_021180920.1	Helicoverpa armigera	92.80%					3.17778	2.06274	Other
TRINITY_DN37979_c0_g1_i1	uncharacterized protein LOC110383753	XP_021200299.1	Helicoverpa armigera	92.11%					3.19149	2.06746	Other
TRINITY_DN35978_c0_g1_i1	mortality factor 4 like	OWR49728.1	Danaus plexippus plexippus	96.53%					3.21244	2.07465	Other
TRINITY_DN34336_c0_g1_i1	apoptosis regulatory Siva-like isoform X2	XP_021199501.1	Helicoverpa armigera	76.47%					3.25	2.08746	Other
TRINITY_DN44473_c0_g1_i1	cytochrome c oxidase subunit vib	OWR54718.1	Danaus plexippus plexippus	96.05%					3.25806	2.0902	Other
TRINITY_DN33991_c0_g1_i1	regulation of nuclear pre-mRNA domain-containing 1B	XP_021193282.1	Helicoverpa armigera	88.42%					3.26471	2.09245	Other
TRINITY_DN28646_c0_g1_i1	E3 ubiquitin- ligase MARCH1-like isoform X3	XP_021193883.1	Helicoverpa armigera	75.00%					3.26829	2.09366	Other
TRINITY_DN37428_c0_g1_i1	solute carrier family 25 member 46-like	XP_021181784.1	Helicoverpa armigera	95.80%					3.27377	2.09551	Other
TRINITY_DN40758_c0_g1_i1	PREDICTED: uncharacterized protein LOC105390160	XP_011559710.1	Plutella xylostella	74.07%					3.33333	2.11548	Other
TRINITY_DN41856_c0_g1_i1	nucleoprotein	APJ35637.1	Mothra bunyavirus	56.78%					3.33333	2.11548	Other
TRINITY_DN42285_c0_g1_i1	xin actin-binding repeat-containing 2 isoform X1	XP_021195313.1	Helicoverpa armigera	94.49%					3.33333	2.11548	Other
TRINITY_DN45631_c0_g1_i1	centrosomal of 131 kDa	XP_021200218.1	Helicoverpa armigera	91.19%					3.35294	2.12199	Other
TRINITY_DN39033_c0_g1_i1	uncharacterized protein LOC111002154	XP_022127964.1	Pieris rapae	79.12%					3.36364	2.12553	Other
TRINITY_DN42041_c0_g1_i1	uncharacterized protein LOC110376106	XP_021190134.1	Helicoverpa armigera	89.63%					3.38462	2.13245	Other
TRINITY_DN24158_c0_g1_i1	zinc finger chinmo isoform X4	XP_021197004.1	Helicoverpa armigera	91.04%					3.39706	2.13654	Other
TRINITY_DN21978_c0_g1_i1	sterol regulatory element-binding cleavage-activating -like	XP_021199759.1	Helicoverpa armigera	84.75%					3.5	2.16993	Other
TRINITY_DN42347_c0_g1_i1	presenilin-1 isoform X1	XP_013184752.1	Amyelois transitella	84.93%					3.5	2.16993	Other
TRINITY_DN35724_c0_g1_i1	Ca(2+) calmodulin-responsive adenylate cyclase isoform X2	XP_022112712.1	Pieris rapae	94.59%					3.53382	2.18073	Other
TRINITY_DN31801_c0_g1_i1	cubilin-like	XP_021184906.1	Helicoverpa armigera	91.35%					3.53398	2.18078	Other
TRINITY_DN47306_c0_g1_i1	60S ribosomal L5	XP_021187833.1	Helicoverpa armigera	96.67%					3.6	2.20163	Other
TRINITY_DN27166_c0_g1_i1	Mitochondrial ribosomal	KOB69105.1	Operophtera brumata	59.34%					3.60294	2.20256	Other
TRINITY_DN37329_c0_g1_i1	uncharacterized protein LOC110371101	XP_021182886.1	Helicoverpa armigera	83.52%					3.63323	2.21202	Other
TRINITY_DN42194_c0_g1_i1	GRIP and coiled-coil domain-containing 1 isoform X1	XP_021187149.1	Helicoverpa armigera	94.10%					3.66667	2.22239	Other
TRINITY_DN28076_c0_g1_i1	hemicentin-2-like isoform X2	XP_021192562.1	Helicoverpa armigera	90.43%					3.68182	2.22707	Other
TRINITY_DN33028_c0_g1_i1	PREDICTED: uncharacterized protein LOC106116755 isoform X5	XP_013166204.1	Papilio xuthus	54.36%				noIPR;noIPR;noIPR;noIPR	3.69884	2.23231	Other
TRINITY_DN28234_c0_g1_i1	hypothetical protein RR48_05214	KPJ13105.1	Papilio machaon	63.49%				IPR007588	3.70732	2.23491	Other
TRINITY_DN35409_c0_g1_i1	F-box only 9	XP_013137642.1	Papilio polytes	85.71%					3.71429	2.23704	Other
TRINITY_DN37432_c0_g1_i1	chemosensory protein 27, partial	ALT31609.1	Cnaphalocrocis medinalis	86.29%					3.73889	2.24455	Other
TRINITY_DN42852_c0_g1_i1	nucleolar GTP-binding 1	XP_021190250.1	Helicoverpa armigera	95.33%					3.75	2.24793	Other
TRINITY_DN28830_c0_g1_i1	uncharacterized protein LOC110381564	XP_021197577.1	Helicoverpa armigera	74.71%					3.83333	2.27302	Other
TRINITY_DN41963_c0_g1_i1	cytochrome c oxidase subunit III (mitochondrion)	AKF78255.1/YP_009139387.1	Callimorpha dominula/Callimorpha dominula	93.89%					3.83333	2.27302	Other
TRINITY_DN34574_c0_g2_i1	arylalkylamine N-acetyltransferase	NP_001073122.1/ABB70231.1	Bombyx mori/Bombyx mori	90.27%	metabolic process-IEA;transferase activity-IEA;N-acetyltransferase activity-IEA	Biological Process-IEA;Molecular Function-IEA;Molecular Function-IEA	GO:0008080;GO:0008152		3.88235	2.28758	Other
TRINITY_DN44465_c0_g1_i1	retinaldehyde-binding 1-like	XP_021196938.1	Helicoverpa armigera	80.42%					4	2.32193	Other
TRINITY_DN40355_c0_g1_i1	peptidyl-prolyl cis-trans isomerase dodo	XP_021187230.1	Helicoverpa armigera	100.00%					4	2.32193	Other
TRINITY_DN54356_c0_g1_i1	myotubularin-related 6	XP_013192611.1	Amyelois transitella	100.00%					4	2.32193	Other
TRINITY_DN44226_c0_g1_i1	uncharacterized protein LOC110380880 isoform X2	XP_021196688.1	Helicoverpa armigera	88.10%					4	2.32193	Other
TRINITY_DN38346_c0_g1_i1	copper-zinc superoxide dismutase	OWR50110.1	Danaus plexippus plexippus	92.31%					4	2.32193	Other
TRINITY_DN40525_c0_g1_i1	PTCD3 mitochondrial	XP_021183915.1	Helicoverpa armigera	85.98%					4	2.32193	Other
TRINITY_DN42173_c0_g1_i1	WAS WASL-interacting family member 2 isoform X1	XP_021181453.1	Helicoverpa armigera	85.74%					4	2.32193	Other
TRINITY_DN6011_c0_g1_i1	ABCD2 protein, partial	AKC42333.1	Spodoptera litura	93.10%					4.09091	2.34792	Other
TRINITY_DN34472_c0_g1_i1	glucose-fructose oxidoreductase domain-containing 1	XP_021181568.1	Helicoverpa armigera	98.00%					4.12195	2.35669	Other
TRINITY_DN39307_c0_g1_i1	L-galactose dehydrogenase-like	XP_021184892.1	Helicoverpa armigera	88.54%					4.16667	2.36923	Other
TRINITY_DN24399_c0_g1_i1	voltage-dependent cation channel SC1	OWR41748.1	Danaus plexippus plexippus	74.76%					4.16667	2.36923	Other
TRINITY_DN47564_c0_g1_i1	malate cytoplasmic	XP_021192977.1	Helicoverpa armigera	96.68%					4.25	2.39232	Other
TRINITY_DN42181_c0_g1_i1	small ubiquitin-related modifier 3	XP_013192890.1	Amyelois transitella	97.83%					4.25333	2.39323	Other
TRINITY_DN47285_c0_g1_i1	60S ribosomal export NMD3	XP_004925198.1	Bombyx mori	91.29%					4.33333	2.41504	Other
TRINITY_DN45551_c0_g1_i1	OPI10 homolog	XP_021199204.1	Helicoverpa armigera	93.50%					4.33333	2.41504	Other
TRINITY_DN40613_c0_g1_i1	peptidyl-prolyl cis-trans isomerase CYP18-2	XP_013189167.1	Amyelois transitella	98.25%					4.38462	2.42884	Other
TRINITY_DN42499_c0_g1_i1	probable methylthioribulose-1-phosphate dehydratase	XP_021198407.1	Helicoverpa armigera	95.59%					4.41667	2.43741	Other
TRINITY_DN45762_c0_g1_i1	dipeptidyl peptidase 3 isoform X1	XP_021200814.1	Helicoverpa armigera	93.37%					4.5	2.45943	Other
TRINITY_DN24513_c0_g1_i1	uncharacterized protein LOC110384163 isoform X2	XP_021200983.1	Helicoverpa armigera	86.02%					4.5	2.45943	Other
TRINITY_DN42768_c0_g1_i1	PREDICTED: uncharacterized protein LOC106109531, partial	XP_013146518.1	Papilio polytes	68.80%					4.5	2.45943	Other
TRINITY_DN42067_c0_g1_i1	calcium load-activated calcium channel	XP_021189217.1	Helicoverpa armigera	99.45%					4.5	2.45943	Other
TRINITY_DN32845_c0_g1_i1	sarcolemmal membrane-associated	XP_021185412.1	Helicoverpa armigera	95.39%					4.51556	2.46351	Other
TRINITY_DN34775_c0_g1_i1	aprataxin and PNK-like factor isoform X2	XP_021189964.1	Helicoverpa armigera	54.95%					4.57143	2.47805	Other
TRINITY_DN27642_c0_g1_i1	N-alpha-acetyltransferase auxiliary subunit isoform X2	XP_021190459.1/XP_021190458.1	Helicoverpa armigera/Helicoverpa armigera	94.05%					4.63177	2.49359	Other
TRINITY_DN45345_c0_g1_i1	exopolyphosphatase PRUNE1-like	XP_021199390.1	Helicoverpa armigera	81.28%					4.66667	2.5025	Other
TRINITY_DN30341_c0_g1_i1	Ig-like and fibronectin type-III domain-containing 1	XP_021195357.1	Helicoverpa armigera	93.75%					4.7541	2.52459	Other
TRINITY_DN45504_c0_g1_i1	uncharacterized protein LOC110372752	XP_021185389.1	Helicoverpa armigera	88.52%					4.85714	2.5502	Other
TRINITY_DN36012_c0_g1_i1	zinc finger 235-like isoform X1	XP_021182590.1	Helicoverpa armigera	54.60%				IPR012934;IPR012934;noIPR;noIPR	4.97561	2.57909	Other
TRINITY_DN50935_c0_g1_i1	unnamed protein product, partial	BAA33574.1	Bombyx mori	78.37%	RNA-directed DNA polymerase activity-IEA;RNA-dependent DNA replication-IEA	Molecular Function-IEA;Biological Process-IEA	GO:0003964;GO:0006278		5	2.58496	Other
TRINITY_DN40288_c0_g1_i1	V-type proton ATPase subunit D	XP_021201538.1	Helicoverpa armigera	97.02%					5	2.58496	Other
TRINITY_DN39527_c0_g1_i1	PREDICTED: uncharacterized protein LOC106103686	XP_013138966.1	Papilio polytes	99.02%					5	2.58496	Other
TRINITY_DN21739_c0_g1_i1	Nuclear receptor-binding -like	KPJ09960.1	Papilio machaon	87.43%					5	2.58496	Other
TRINITY_DN35205_c0_g1_i1	histidine triad nucleotide-binding 3-like	XP_021195687.1	Helicoverpa armigera	88.15%					5	2.58496	Other
TRINITY_DN5673_c0_g1_i1	AF-10-like isoform X2	XP_013184894.1	Amyelois transitella	90.72%					5	2.58496	Other
TRINITY_DN30608_c0_g1_i1	26S proteasome non-ATPase regulatory subunit 13	XP_022122444.1	Pieris rapae	93.97%					5.02679	2.59139	Other
TRINITY_DN28633_c0_g1_i1	PREDICTED: uncharacterized protein LOC105396882	XP_011567194.1	Plutella xylostella	67.80%					5.13456	2.61696	Other
TRINITY_DN24493_c0_g1_i1	polyhomeotic 3 isoform X2	XP_021201779.1	Helicoverpa armigera	51.59%				noIPR	5.17595	2.62666	Other
TRINITY_DN38710_c0_g1_i1	rho guanine nucleotide exchange factor 17	XP_021186754.1	Helicoverpa armigera	96.47%					5.2	2.63227	Other
TRINITY_DN40338_c0_g1_i1	uncharacterized protein LOC110377073	XP_021191443.1	Helicoverpa armigera	75.65%					5.375	2.67243	Other
TRINITY_DN37904_c0_g1_i1	glutathione peroxidase	NP_001036999.1/BAE07196.1	Bombyx mori/Bombyx mori	76.33%	response to oxidative stress-IEA;glutathione peroxidase activity-IEA;peroxidase activity-IEA;oxidoreductase activity-IEA;oxidation-reduction process-IEA	Biological Process-IEA;Molecular Function-IEA;Molecular Function-IEA;Molecular Function-IEA;Biological Process-IEA	GO:0004602;GO:0006979;GO:0055114		5.43556	2.68607	Other
TRINITY_DN32427_c0_g1_i1	RANBP2-like and GRIP domain-containing 1	XP_021189270.1	Helicoverpa armigera	81.82%					5.47851	2.69566	Other
TRINITY_DN42126_c0_g1_i1	myosin heavy chain 95F	XP_021192747.1	Helicoverpa armigera	91.03%					5.5	2.70044	Other
TRINITY_DN18164_c0_g1_i1	reverse transcriptase	KOB65790.1	Operophtera brumata	66.25%					5.5	2.70044	Other
TRINITY_DN36126_c0_g1_i1	protein pygopus	XP_021181782.1	Helicoverpa armigera	98.04%					5.5	2.70044	Other
TRINITY_DN17475_c0_g1_i1	NADH-ubiquinone oxidoreductase 75 kDa mitochondrial isoform X1	XP_004922041.1	Bombyx mori	77.01%	oxidoreductase activity-IEA;membrane-IEA;electron carrier activity-IEA;NADH dehydrogenase (ubiquinone) activity-IEA;oxidation-reduction process-IEA;ATP synthesis coupled electron transport-IEA;oxidoreductase activity, acting on NAD(P)H-IEA;iron-sulfur cluster binding-IEA	Molecular Function-IEA;Cellular Component-IEA;Molecular Function-IEA;Molecular Function-IEA;Biological Process-IEA;Biological Process-IEA;Molecular Function-IEA;Molecular Function-IEA	GO:0016651;GO:0055114		5.5	2.70044	Other
TRINITY_DN40827_c0_g1_i1	uncharacterized protein LOC110371463	XP_021183412.1/XP_021183423.1	Helicoverpa armigera/Helicoverpa armigera	59.40%				IPR010562;noIPR;IPR010562;noIPR;noIPR;noIPR;noIPR;noIPR;noIPR;noIPR;noIPR;noIPR	5.625	2.72792	Other
TRINITY_DN41422_c0_g1_i1	endonuclease-reverse transcriptase	ADI61829.1	Bombyx mori	72.10%	nucleic acid phosphodiester bond hydrolysis-IEA;RNA-directed DNA polymerase activity-IEA;endonuclease activity-IEA;RNA-dependent DNA replication-IEA	Biological Process-IEA;Molecular Function-IEA;Molecular Function-IEA;Biological Process-IEA	GO:0003824;GO:0090304		5.66667	2.73697	Other
TRINITY_DN37119_c0_g1_i1	orcokinin isoform X1	XP_012550845.1	Bombyx mori	77.09%					5.73913	2.75256	Other
TRINITY_DN24365_c0_g1_i1	ATPase family AAA domain-containing 5	XP_021181496.1/XP_021181497.1	Helicoverpa armigera/Helicoverpa armigera	83.87%					5.77273	2.75974	Other
TRINITY_DN42043_c0_g1_i1	PREDICTED: uncharacterized protein LOC106140213	XP_013197232.1	Amyelois transitella	81.35%					5.83333	2.77259	Other
TRINITY_DN44752_c0_g1_i1	uncharacterized LOC106099706 precursor	NP_001298711.1/BAM18940.1	Papilio polytes/Papilio polytes	97.08%	chitin binding-IEA;catalytic activity-IEA;chitin metabolic process-IEA;extracellular region-IEA;carbohydrate metabolic process-IEA;hydrolase activity, acting on carbon-nitrogen (but not peptide) bonds-IEA	Molecular Function-IEA;Molecular Function-IEA;Biological Process-IEA;Cellular Component-IEA;Biological Process-IEA;Molecular Function-IEA	GO:0005576;GO:0005975;GO:0006030;GO:0008061;GO:0016810		5.83333	2.77259	Other
TRINITY_DN26776_c0_g1_i1	coiled-coil domain-containing 113-like	XP_021195418.1	Helicoverpa armigera	87.50%					5.84615	2.77529	Other
TRINITY_DN42901_c0_g1_i1	carboxyl cholinesterase 5BL	BAI66485.1	Bombyx mori	90.38%	metabolic process-IEA;hydrolase activity-IEA	Biological Process-IEA;Molecular Function-IEA	GO:0008152;GO:0016787		6	2.80735	Other
TRINITY_DN47078_c0_g1_i1	cilia- and flagella-associated 58-like isoform X3	XP_021199645.1	Helicoverpa armigera	68.72%					6	2.80735	Other
TRINITY_DN42396_c0_g1_i1	ubiquitin carboxyl-terminal hydrolase 7-like isoform X2	XP_021183312.1	Helicoverpa armigera	97.25%					6	2.80735	Other
TRINITY_DN44338_c0_g1_i1	acetyl- carboxylase	AKD01719.1	Helicoverpa armigera	90.62%					6	2.80735	Other
TRINITY_DN56325_c0_g1_i1	WD repeat-containing mio-B isoform X2	XP_021200172.1	Helicoverpa armigera	94.56%					6	2.80735	Other
TRINITY_DN42901_c0_g1_i1	uncharacterized protein LOC110370740 isoform X3	XP_021182332.1	Helicoverpa armigera	70.00%				noIPR;noIPR;noIPR;noIPR;noIPR;noIPR;noIPR;noIPR;noIPR;noIPR	6	2.80735	Other
TRINITY_DN44112_c0_g1_i1	exocyst complex component 4 isoform X1	XP_021181951.1/XP_021181950.1	Helicoverpa armigera/Helicoverpa armigera	82.01%					6	2.80735	Other
TRINITY_DN36370_c0_g1_i1	uncharacterized protein LOC110383277	XP_021199719.1	Helicoverpa armigera	63.92%					6.10311	2.82845	Other
TRINITY_DN41149_c0_g2_i1	nicotinamide nicotinic acid mononucleotide adenylyltransferase 1 isoform X3	XP_021197574.1	Helicoverpa armigera	91.28%					6.16667	2.8413	Other
TRINITY_DN36749_c0_g1_i1	xanthine dehydrogenase 1-like	XP_021197318.1	Helicoverpa armigera	88.19%					6.18785	2.84556	Other
TRINITY_DN21530_c0_g1_i1	3-hydroxy-3-methylglutaryl coenzyme A	AEA92686.1	Taraxacum kok-saghyz	100.00%	endoplasmic reticulum membrane-IEA;coenzyme binding-IEA;oxidoreductase activity, acting on the CH-OH group of donors, NAD or NADP as acceptor-IEA;isoprenoid biosynthetic process-IEA;oxidoreductase activity-IEA;NADP binding-IEA;membrane-IEA;integral component of membrane-IEA;oxidation-reduction process-IEA;coenzyme A metabolic process-IEA;hydroxymethylglutaryl-CoA reductase (NADPH) activity-IEA;en…	Cellular Component-IEA;Molecular Function-IEA;Molecular Function-IEA;Biological Process-IEA;Molecular Function-IEA;Molecular Function-IEA;Cellular Component-IEA;Cellular Component-IEA;Biological Process-IEA;Biological Process-IEA;Molecular Function-IEA;Cellular Component-IEA	GO:0004420;GO:0005789;GO:0008299;GO:0015936;GO:0016021;GO:0050661;GO:0055114		6.2	2.848	Other
TRINITY_DN31751_c0_g1_i1	dynein heavy chain axonemal	XP_013187421.1	Amyelois transitella	82.76%					6.335	2.8748	Other
TRINITY_DN25887_c0_g1_i1	solute carrier family 25 member 40-like isoform X2	XP_013173760.1	Papilio xuthus	91.04%					6.5	2.90689	Other
TRINITY_DN41236_c0_g1_i1	circadian clock-controlled -like	XP_021192609.1	Helicoverpa armigera	83.52%					6.5	2.90689	Other
TRINITY_DN45938_c0_g1_i1	acetyl- mitochondrial isoform X2	XP_022124008.1	Pieris rapae	87.06%					6.60465	2.92688	Other
TRINITY_DN22015_c0_g1_i1	uncharacterized protein LOC101737294	XP_004925320.1	Bombyx mori	63.31%					6.7	2.94486	Other
TRINITY_DN40407_c0_g1_i1	lysozyme-like	XP_021197448.1	Helicoverpa armigera	80.92%					7	3	Other
TRINITY_DN43213_c0_g1_i1	transmembrane 39A	XP_021190079.1	Helicoverpa armigera	88.64%					7	3	Other
TRINITY_DN29213_c0_g2_i1	RING finger 17	XP_021195097.1	Helicoverpa armigera	77.89%					7	3	Other
TRINITY_DN27908_c0_g1_i1	carboxylesterase CXE30	AEL33703.2	Spodoptera littoralis	90.61%	metabolic process-IEA;carboxylic ester hydrolase activity-IEA;hydrolase activity-IEA	Biological Process-IEA;Molecular Function-IEA;Molecular Function-IEA	GO:0008152;GO:0052689		7.07692	3.01381	Other
TRINITY_DN35676_c0_g2_i1	uncharacterized protein LOC110383802	XP_021200383.1	Helicoverpa armigera	75.58%					7.30435	3.05387	Other
TRINITY_DN28760_c0_g1_i1	protein FAN-like	XP_021185941.1	Helicoverpa armigera	94.29%					7.36667	3.06465	Other
TRINITY_DN32509_c0_g1_i1	vacuolar sorting-associated 11 homolog	XP_011568506.1	Plutella xylostella	94.20%					7.43699	3.07673	Other
TRINITY_DN31736_c0_g1_i1	DNA-directed RNA polymerase II 16 kDa polypeptide	XP_013196121.1	Amyelois transitella	100.00%					7.44699	3.07844	Other
TRINITY_DN21568_c0_g1_i1	PREDICTED: uncharacterized protein LOC106131458	XP_013186024.1	Amyelois transitella	69.08%					7.48723	3.08529	Other
TRINITY_DN43647_c0_g1_i1	dihydropyrimidinase isoform X2	XP_021185186.1	Helicoverpa armigera	95.52%					7.5	3.08746	Other
TRINITY_DN28723_c0_g1_i1	collagen alpha-1(I) chain-like isoform X2	XP_021184796.1	Helicoverpa armigera	98.17%					7.5814	3.10121	Other
TRINITY_DN22429_c0_g1_i1	dmX 2 isoform X4	XP_021201155.1	Helicoverpa armigera	93.51%					8	3.16993	Other
TRINITY_DN31895_c0_g1_i1	tubulin glycylase 3A-like	XP_021182878.1	Helicoverpa armigera	50.67%					8.00446	3.17064	Other
TRINITY_DN46727_c0_g1_i1	transcription elongation factor SPT5	XP_021197594.1	Helicoverpa armigera	92.97%					8.5	3.24793	Other
TRINITY_DN23569_c0_g1_i1	neuropeptide Y	AEE01344.1	Heliothis virescens	97.70%	hormone activity-IEA;neuropeptide signaling pathway-IEA;extracellular region-IEA	Molecular Function-IEA;Biological Process-IEA;Cellular Component-IEA	GO:0005179;GO:0005576;GO:0007218		8.6	3.26303	Other
TRINITY_DN38798_c0_g1_i1	PREDICTED: protein CutA homolog	XP_013200325.1	Amyelois transitella	87.05%					8.62963	3.26748	Other
TRINITY_DN44012_c0_g1_i1	transmembrane 147	XP_021195308.1	Helicoverpa armigera	98.28%					8.66667	3.27302	Other
TRINITY_DN35315_c0_g1_i1	zinc cadmium resistance	XP_013185807.1	Amyelois transitella	100.00%					8.75	3.2854	Other
TRINITY_DN42053_c0_g1_i1	DNA-directed RNA polymerases and III subunit RPABC2	XP_021191142.1	Helicoverpa armigera	87.88%					9	3.32193	Other
TRINITY_DN41297_c0_g1_i1	protein Dok-7-like	XP_021186044.1	Helicoverpa armigera	94.59%					9.5	3.39232	Other
TRINITY_DN46223_c0_g1_i1	dnaJ homolog subfamily C member 3	XP_021192280.1	Helicoverpa armigera	93.84%					9.81818	3.43539	Other
TRINITY_DN35135_c2_g1_i1	YTH domain-containing family 1 isoform X1	XP_021182967.1	Helicoverpa armigera	97.33%					9.85224	3.43992	Other
TRINITY_DN33706_c0_g2_i1	cyclic AMP-dependent transcription factor ATF-6 alpha	XP_021187841.1	Helicoverpa armigera	73.80%					10	3.45943	Other
TRINITY_DN41586_c0_g1_i1	splicing factor 3B subunit 3 isoform X1	XP_013190780.1	Amyelois transitella	98.03%					10	3.45943	Other
TRINITY_DN41586_c0_g1_i1	exosome complex component RRP40	XP_021199859.1	Helicoverpa armigera	95.76%					10	3.45943	Other
TRINITY_DN40474_c0_g1_i1	28S ribosomal mitochondrial	XP_021199881.1	Helicoverpa armigera	91.11%					10	3.45943	Other
TRINITY_DN37123_c0_g1_i1	membrane-associated progesterone receptor component 2-like	XP_021182665.1	Helicoverpa armigera	92.42%					10.5433	3.52899	Other
TRINITY_DN44377_c0_g1_i1	uncharacterized protein LOC110378980	XP_021194129.1	Helicoverpa armigera	72.79%				noIPR;noIPR;noIPR;noIPR;noIPR;noIPR;noIPR;noIPR;noIPR;noIPR;noIPR;noIPR;noIPR;noIPR;noIPR;noIPR	10.8	3.56071	Other
TRINITY_DN38149_c0_g1_i1	leucine-rich repeat extensin 3	XP_013177533.1/KPI94802.1	Papilio xuthus/Papilio xuthus	83.96%					11	3.58496	Other
TRINITY_DN23943_c0_g1_i1	nucleoporin NUP53	XP_021187995.1	Helicoverpa armigera	96.03%					11	3.58496	Other
TRINITY_DN48816_c0_g1_i1	LOW QUALITY PROTEIN: obscurin	XP_012545860.1	Bombyx mori	91.49%					12	3.70044	Other
TRINITY_DN41504_c0_g1_i1	desaturase des8	ALJ30231.1	Spodoptera litura	94.39%					12.5	3.75489	Other
TRINITY_DN33291_c0_g1_i1	uncharacterized protein LOC110385404	XP_021204378.1	Bombyx mori	72.10%					12.9778	3.80506	Other
[truncated: 51 more rows]
