# Supplementary material for: Comparative transcriptomics of albino and warningly‐coloured caterpillars
Source: Ecol Evol. 2021 May 2;11(12):7507–17. doi: 10.1002/ece3.7581 (PMC8216890; doi:10.1002/ece3.7581)
Supplement: Supplementary file 7 — Supinfo [file ECE3-11-7507-s004.R]

# R code use in Comparative transcriptomics of albino and warningly coloured caterpillars.
# Juan A. Galarza (juan.galarza@jyu.fi).

#### Differential Expression Analyses ####

library(edgeR)

#Load read count table
counttable <- read.table("/path/to/counttable.txt", header = T, row.names="Transcript")


#Define conditions/groups
group <- c("Albino","Coloured", "Albino", "Coloured", "Albino", "Coloured")

# Check lib size and grouping
yAC <- DGEList(counts=counttable,group=group)
yAC$samples # Check lib size and grouping
levels(yAC$samples$group)
dim(yAC)

# filter out low expressed genes using counts per million method
keep <- filterByExpr(yAC, group=group) 
yAC.filter <- yAC[keep, , keep.lib.sizes=FALSE]
yAC.filter$samples
dim(yAC.filter)

yAC.filter <- calcNormFactors(yAC.filter)
yAC.filter$samples

# Create MDS plot
plot.mds <- plotMDS(yAC.filter, xlab = "logFC dim 1", 
                    ylab = "logFC dim 2",
                    top = 20,
                    xlim=c(-7,7))
# Do PCA analyses

library(factoextra) 

counttable_df <- as.data.frame(counttable)
rownames(counttable) <- counttable_df[,1]
counttable_df <- counttable_df[,-1]


res.pca <- prcomp(t(counttable_df),
                  scale = F, center = T)

# get variables
var <- get_pca_var(res.pca) 

fviz_eig(res.pca)

# Plot
fviz_pca_ind(res.pca,
             repel = T) +
  labs(title ="", x = "PC1", y = "PC2") +
  theme(legend.position = "none")

#Continue EdgeR

designAC <- model.matrix(~0+group)
colnames(designAC) <- levels(yAC.filter$samples$group)
designAC

yAC.filter <- estimateDisp(yAC.filter,designAC)
et_AC <- exactTest(yAC.filter, pair=c("A","C")) 
Tags_AC<-topTags(et_AC, sort.by = "logFC", p.value = 1, n = NULL)


# Set threshold and P-value
threshold <- as.factor(abs(et_AC$table$logFC) > 2 & et_AC$table$PValue <= 0.005)

# Visualize results

library(ggplot2)
ggplot(data=et_AC$table, aes(x=logFC, y=-log10(PValue), colour=threshold))+
  geom_point(alpha=0.4, size=1.7) +guides(colour=FALSE)+ labs(title = "AtoC")

#Extract the DEG table and export it for downstream analyses

table2excelAC <- Tags_AC$table %>% 
  rownames_to_column()  %>%
  rename("Transcript" = "rowname") 

setwd("/path/to/export")
write.xlsx(table2excelAC, file="DEG_genes.xlsx", sheetName = "AC_exact", 
           col.names = TRUE, row.names = FALSE, append = FALSE)

#### Volcano plot of DEG ####

# Load annotation 
Annotation <- read_excel("/path/to/Annotation.txt")

# Merge Annotation with DEG list

merged.full <- merge(Annotation, DEG_genes, by = 'Transcript_ID', all = F)

# Make volcano plot

library(EnhancedVolcano)

merged.full %>% 
  EnhancedVolcano(.,
                  title = 'pair=c("Coloured","Albino")',
                  lab = .$Process,
                  x = 'logCPM',
                  y = 'PValue',
                  pCutoff = 1,
                  FCcutoff = 0,
                  ylim = c(-1,3))

#### GSEA Analyses ####

library(dplyr)
library(topGO)

#Tell TopGO where these interesting genes appear in the 'geneUniverse' vector:

DEG_genes <- as.character(DEG_genes$Transcript_ID)

geneList <- factor(as.integer(geneUniverse %in% 
                                DEG_genes))
names(geneList) <- geneUniverse

myGOdata_Al_Col <- new("topGOdata", description="DEG_genes", ontology="BP", 
                       allGenes=geneList,  annot = annFUN.gene2GO, gene2GO = geneID2GO_Al_Col)
#The list of genes of interest can be accessed using the method sigGenes():
sigGenes(myGOdata)
numSigGenes(myGOdata)

# Perform enrichment test and generate result table
resultFisher_Al_Col <- runTest(myGOdata, 
                               algorithm="classic", 
                               statistic="fisher")

allRes_Al_Col <- GenTable(myGOdata, 
                          elimKS = resultFisher_Al_Col,
                          orderBy = "elimKS", 
                          topNodes = 3)

# Export the results
write.table(allRes_Al_Col, file = "topGO_results_Al_Col.txt", 
            sep = "\t", quote = F, col.names = T, row.names = F)
